# Supplementary material for: Convergent Evolution and Predictability of Gene Copy Numbers Associated with Diets in Mammals
Source: Genome Biol Evol. 2025 Jan 24;17(2):evaf008. doi: 10.1093/gbe/evaf008 (PMC11797053; doi:10.1093/gbe/evaf008)
Supplement: evaf008_Supplementary_Data [file evaf008_supplementary_data.zip]

Archive with 2 entries (2 files):
- Supplementary tables.xlsx
- Supplementary_figures.pdf
