# Supplementary material for: Convergent Evolution and Predictability of Gene Copy Numbers Associated with Diets in Mammals
Source: Genome Biol Evol. 2025 Jan 24;17(2):evaf008. doi: 10.1093/gbe/evaf008 (PMC11797053; doi:10.1093/gbe/evaf008)
Supplement: evaf008_Supplementary_Data [file evaf008_supplementary_data.zip › Supplementary tables.xlsx]

## Sheet: Table S1
Table S1. Whole genome sequences used for the analysis and their BUSCO scores
Species	Order	Common name	Diet	reference_markers	Complete	Single	Duplicated	Fragmented	Missing	Comple+partial	n_markers	NCBI_accession	Annotation_Version	srcDB_ftp_path	srcDB_ftp_path
Acinonyx jubatus	Carnivora	Cheetah	Carnivore	carnivora_odb10	99	98.5	0.5	0.3	0.7	99.3	14502	GCF_003709585.1	101	ftp://ftp.ncbi.nlm.nih.gov/genomes/all/GCF/003/709/585/GCF_003709585.1_Aci_jub_2	ftp://ftp.ncbi.nlm.nih.gov/genomes/all/GCF/003/709/585/GCF_003709585.1_Aci_jub_2
Ailuropoda melanoleuca	Carnivora	Giant panda	Herbivore	carnivora_odb10	97.2	95.9	1.3	0.9	1.9	98.1	14502	GCF_002007445.2	103	ftp://ftp.ncbi.nlm.nih.gov/genomes/all/GCF/002/007/445/GCF_002007445.2_ASM200744v3	ftp://ftp.ncbi.nlm.nih.gov/genomes/all/GCF/002/007/445/GCF_002007445.2_ASM200744v3
Balaenoptera acutorostrata	Cetacea	Common minke whale	Carnivore	cetartiodactyla_odb10	97.8	96.4	1.4	1.1	1.1	98.9	13335	GCF_000493695.1	101	ftp://ftp.ncbi.nlm.nih.gov/genomes/all/GCF/000/493/695/GCF_000493695.1_BalAcu1.0	ftp://ftp.ncbi.nlm.nih.gov/genomes/all/GCF/000/493/695/GCF_000493695.1_BalAcu1.0
Bison bison	Artiodactyla	American bison	Herbivore	cetartiodactyla_odb10	95.4	94.8	0.6	2.5	2.1	97.9	13335	GCF_000754665.1	100	ftp://ftp.ncbi.nlm.nih.gov/genomes/all/GCF/000/754/665/GCF_000754665.1_Bison_UMD1.0	ftp://ftp.ncbi.nlm.nih.gov/genomes/all/GCF/000/754/665/GCF_000754665.1_Bison_UMD1.0
Bos mutus	Artiodactyla	Wild yak	Herbivore	cetartiodactyla_odb10	97.1	96.6	0.5	2.1	0.8	99.2	13335	GCF_000298355.1	101	ftp://ftp.ncbi.nlm.nih.gov/genomes/all/GCF/000/298/355/GCF_000298355.1_BosGru_v2.0	ftp://ftp.ncbi.nlm.nih.gov/genomes/all/GCF/000/298/355/GCF_000298355.1_BosGru_v2.0
Bos taurus	Artiodactyla	Aurochs	Herbivore	cetartiodactyla_odb10	98.8	98.3	0.5	0.5	0.7	99.3	13335	GCF_002263795.2	106	ftp://ftp.ncbi.nlm.nih.gov/genomes/all/GCF/002/263/795/GCF_002263795.2_ARS-UCD1.3	ftp://ftp.ncbi.nlm.nih.gov/genomes/all/GCF/002/263/795/GCF_002263795.2_ARS-UCD1.3
Bubalus bubalis	Artiodactyla	Water buffalo	Herbivore	cetartiodactyla_odb10	98.5	97	1.5	0.4	1.1	98.9	13335	GCF_019923935.1	103	ftp://ftp.ncbi.nlm.nih.gov/genomes/all/GCF/019/923/935/GCF_019923935.1_NDDB_SH_1	ftp://ftp.ncbi.nlm.nih.gov/genomes/all/GCF/019/923/935/GCF_019923935.1_NDDB_SH_1
Callithrix jacchus	Primates	White-tufted-ear marmoset	Omnivore	primates_odb10	98.2	95.6	2.6	0.5	1.3	98.7	13780	GCF_009663435.1	105	ftp://ftp.ncbi.nlm.nih.gov/genomes/all/GCF/009/663/435/GCF_009663435.1_Callithrix_jacchus_cj1700_1.1	ftp://ftp.ncbi.nlm.nih.gov/genomes/all/GCF/009/663/435/GCF_009663435.1_Callithrix_jacchus_cj1700_1.1
Callorhinus ursinus	Carnivora	Northern fur seal	Carnivore	carnivora_odb10	98	86.1	11.9	0.5	1.5	98.5	14502	GCF_003265705.1	100	ftp://ftp.ncbi.nlm.nih.gov/genomes/all/GCF/003/265/705/GCF_003265705.1_ASM326570v1	ftp://ftp.ncbi.nlm.nih.gov/genomes/all/GCF/003/265/705/GCF_003265705.1_ASM326570v1
Camelus bactrianus	Artiodactyla	Bactrian camel	Omnivore	cetartiodactyla_odb10	97.1	96.4	0.7	1.6	1.3	98.7	13335	GCF_000767855.1	102	ftp://ftp.ncbi.nlm.nih.gov/genomes/all/GCF/000/767/855/GCF_000767855.1_Ca_bactrianus_MBC_1.0	ftp://ftp.ncbi.nlm.nih.gov/genomes/all/GCF/000/767/855/GCF_000767855.1_Ca_bactrianus_MBC_1.0
Camelus dromedarius	Artiodactyla	Dromedary	Herbivore	cetartiodactyla_odb10	98.5	97.9	0.6	0.7	0.8	99.2	13335	GCF_000803125.2	101	ftp://ftp.ncbi.nlm.nih.gov/genomes/all/GCF/000/803/125/GCF_000803125.2_CamDro3	ftp://ftp.ncbi.nlm.nih.gov/genomes/all/GCF/000/803/125/GCF_000803125.2_CamDro3
Canis lupus familiaris	Carnivora	Dog	Omnivore	carnivora_odb10	98	95.5	2.5	0.4	1.6	98.4	14502	GCF_014441545.1	106	ftp://ftp.ncbi.nlm.nih.gov/genomes/all/GCF/014/441/545/GCF_014441545.1_ROS_Cfam_1.0	ftp://ftp.ncbi.nlm.nih.gov/genomes/all/GCF/014/441/545/GCF_014441545.1_ROS_Cfam_1.0
Capra hircus	Artiodactyla	Domestic goat	Herbivore	cetartiodactyla_odb10	99.2	98.5	0.7	0.3	0.5	99.5	13335	GCF_001704415.1	102	ftp://ftp.ncbi.nlm.nih.gov/genomes/all/GCF/001/704/415/GCF_001704415.1_ARS1	ftp://ftp.ncbi.nlm.nih.gov/genomes/all/GCF/001/704/415/GCF_001704415.1_ARS1
Carlito syrichta (Tarsius syrichta)	Primates	Philippine tarsier	Carnivore	eutheria_odb10	89	87.9	1.1	5.1	5.9	94.1	11366	GCF_000164805.1	101	ftp://ftp.ncbi.nlm.nih.gov/genomes/all/GCF/000/164/805/GCF_000164805.1_Tarsius_syrichta-2.0.1	ftp://ftp.ncbi.nlm.nih.gov/genomes/all/GCF/000/164/805/GCF_000164805.1_Tarsius_syrichta-2.0.1
Ceratotherium simum	Perissodactyla	White rhinoceros	Herbivore	laurasiatheria_odb10	98.8	98.5	0.3	0.6	0.6	99.4	12234	GCF_000283155.1	101	ftp://ftp.ncbi.nlm.nih.gov/genomes/all/GCF/000/283/155/GCF_000283155.1_CerSimSim1.0	ftp://ftp.ncbi.nlm.nih.gov/genomes/all/GCF/000/283/155/GCF_000283155.1_CerSimSim1.0
Chlorocebus sabaeus	Primates	Green monkey	Omnivore	primates_odb10	98.4	96.7	1.7	0.6	1	99	13780	GCF_015252025.1	102	ftp://ftp.ncbi.nlm.nih.gov/genomes/all/GCF/015/252/025/GCF_015252025.1_Vero_WHO_p1.0	ftp://ftp.ncbi.nlm.nih.gov/genomes/all/GCF/015/252/025/GCF_015252025.1_Vero_WHO_p1.0
Chrysochloris asiatica	Afrosoricida	Cape golden mole	Carnivore	eutheria_odb10	97.6	96.7	0.9	0.9	1.5	98.5	11366	GCF_000296735.1	100	ftp://ftp.ncbi.nlm.nih.gov/genomes/all/GCF/000/296/735/GCF_000296735.1_ChrAsi1.0	ftp://ftp.ncbi.nlm.nih.gov/genomes/all/GCF/000/296/735/GCF_000296735.1_ChrAsi1.0
Colobus angolensis palliatus	Primates	Peters Angola colobus	Herbivore	primates_odb10	96.1	95.4	0.7	2.5	1.4	98.6	13780	GCF_000951035.1	100	ftp://ftp.ncbi.nlm.nih.gov/genomes/all/GCF/000/951/035/GCF_000951035.1_Cang.pa_1.0	ftp://ftp.ncbi.nlm.nih.gov/genomes/all/GCF/000/951/035/GCF_000951035.1_Cang.pa_1.0
Condylura cristata	Soricomorpha	Atar-nosed mole	Carnivore	eutheria_odb10	91.7	91.2	0.5	2.6	5.7	94.3	11366	GCF_000260355.1	101	ftp://ftp.ncbi.nlm.nih.gov/genomes/all/GCF/000/260/355/GCF_000260355.1_ConCri1.0	ftp://ftp.ncbi.nlm.nih.gov/genomes/all/GCF/000/260/355/GCF_000260355.1_ConCri1.0
Dasypus novemcinctus	Cingulata	Nine-banded armadillo	Carnivore	eutheria_odb10	91.4	89.9	1.5	3.8	4.8	95.2	11366	GCF_000208655.2	102	ftp://ftp.ncbi.nlm.nih.gov/genomes/all/GCF/000/208/655/GCF_000208655.2_Dasnov3.1	ftp://ftp.ncbi.nlm.nih.gov/genomes/all/GCF/000/208/655/GCF_000208655.2_Dasnov3.1
Delphinapterus leucas	Cetacea	Beluga	Carnivore	cetartiodactyla_odb10	98.7	97.8	0.9	0.5	0.8	99.2	13335	GCF_002288925.2	101	ftp://ftp.ncbi.nlm.nih.gov/genomes/all/GCF/002/288/925/GCF_002288925.2_ASM228892v3	ftp://ftp.ncbi.nlm.nih.gov/genomes/all/GCF/002/288/925/GCF_002288925.2_ASM228892v3
Desmodus rotundus	Chiroptera	Vampire bat	Carnivore	eutheria_odb10	98.4	97.4	1	0.7	0.9	99.1	11366	GCF_002940915.2	101	ftp://ftp.ncbi.nlm.nih.gov/genomes/all/GCF/002/940/915/GCF_002940915.2_ASM294091v3	ftp://ftp.ncbi.nlm.nih.gov/genomes/all/GCF/002/940/915/GCF_002940915.2_ASM294091v3
Echinops telfairi	Afrosoricida	Lesser hedgehog tenrec	Carnivore	eutheria_odb10	93.5	91.7	1.8	2.6	3.9	96.1	11366	GCF_000313985.2	103	ftp://ftp.ncbi.nlm.nih.gov/genomes/all/GCF/000/313/985/GCF_000313985.2_ASM31398v2	ftp://ftp.ncbi.nlm.nih.gov/genomes/all/GCF/000/313/985/GCF_000313985.2_ASM31398v2
Elephantulus edwardii	Macroscelidea	Cape elephant shrew	Carnivore	eutheria_odb10	96.4	94	2.4	1.2	2.4	97.6	11366	GCF_000299155.1	100	ftp://ftp.ncbi.nlm.nih.gov/genomes/all/GCF/000/299/155/GCF_000299155.1_EleEdw1.0	ftp://ftp.ncbi.nlm.nih.gov/genomes/all/GCF/000/299/155/GCF_000299155.1_EleEdw1.0
Enhydra lutris	Carnivora	Sea otter	Carnivore	carnivora_odb10	99.1	98	1.1	0.2	0.7	99.3	14502	GCF_002288905.1	100	ftp://ftp.ncbi.nlm.nih.gov/genomes/all/GCF/002/288/905/GCF_002288905.1_ASM228890v2	ftp://ftp.ncbi.nlm.nih.gov/genomes/all/GCF/002/288/905/GCF_002288905.1_ASM228890v2
Eptesicus fuscus	Chiroptera	Big brown bat	Carnivore	laurasiatheria_odb10	96.3	95.8	0.5	1.9	1.8	98.2	12234	GCF_000308155.1	101	ftp://ftp.ncbi.nlm.nih.gov/genomes/all/GCF/000/308/155/GCF_000308155.1_EptFus1.0	ftp://ftp.ncbi.nlm.nih.gov/genomes/all/GCF/000/308/155/GCF_000308155.1_EptFus1.0
Equus asinus (Equus hemionus)	Perissodactyla	African wild ass	Herbivore	laurasiatheria_odb10	98.7	97.8	0.9	0.5	0.8	99.2	12234	GCF_016077325.2	101	ftp://ftp.ncbi.nlm.nih.gov/genomes/all/GCF/016/077/325/GCF_016077325.2_ASM1607732v2	ftp://ftp.ncbi.nlm.nih.gov/genomes/all/GCF/016/077/325/GCF_016077325.2_ASM1607732v2
Equus caballus	Perissodactyla	Horse	Herbivore	laurasiatheria_odb10	99	97.9	1.1	0.3	0.7	99.3	12234	GCF_002863925.1	103	ftp://ftp.ncbi.nlm.nih.gov/genomes/all/GCF/002/863/925/GCF_002863925.1_EquCab3.0	ftp://ftp.ncbi.nlm.nih.gov/genomes/all/GCF/002/863/925/GCF_002863925.1_EquCab3.0
Equus przewalskii	Perissodactyla	Przewalski's wild horse	Herbivore	laurasiatheria_odb10	92	91.6	0.4	4.9	3.1	96.9	12234	GCF_000696695.1	100	ftp://ftp.ncbi.nlm.nih.gov/genomes/all/GCF/000/696/695/GCF_000696695.1_Burgud	ftp://ftp.ncbi.nlm.nih.gov/genomes/all/GCF/000/696/695/GCF_000696695.1_Burgud
Erinaceus europaeus	Erinaceomorpha	Western European hedgehog	Carnivore	laurasiatheria_odb10	94.8	93.9	0.9	2	3.2	96.8	12234	GCF_000296755.1	101	ftp://ftp.ncbi.nlm.nih.gov/genomes/all/GCF/000/296/755/GCF_000296755.1_EriEur2.0	ftp://ftp.ncbi.nlm.nih.gov/genomes/all/GCF/000/296/755/GCF_000296755.1_EriEur2.0
Eumetopias jubatus	Carnivora	Steller sea lion	Carnivore	carnivora_odb10	97.6	95.6	2	0.7	1.7	98.3	14502	GCF_004028035.1	100	ftp://ftp.ncbi.nlm.nih.gov/genomes/all/GCF/004/028/035/GCF_004028035.1_ASM402803v1	ftp://ftp.ncbi.nlm.nih.gov/genomes/all/GCF/004/028/035/GCF_004028035.1_ASM402803v1
Felis catus	Carnivora	Domestic cat	Carnivore	carnivora_odb10	98.9	98.2	0.7	0.2	0.9	99.1	14502	GCF_018350175.1	105	ftp://ftp.ncbi.nlm.nih.gov/genomes/all/GCF/018/350/175/GCF_018350175.1_F.catus_Fca126_mat1.0	ftp://ftp.ncbi.nlm.nih.gov/genomes/all/GCF/018/350/175/GCF_018350175.1_F.catus_Fca126_mat1.0
Globicephala melas	Cetacea	long-finned pilot whale	Carnivore	cetartiodactyla_odb10	97.7	96.8	0.9	0.8	1.5	98.5	13335	GCF_006547405.1	100	ftp://ftp.ncbi.nlm.nih.gov/genomes/all/GCF/006/547/405/GCF_006547405.1_ASM654740v1	ftp://ftp.ncbi.nlm.nih.gov/genomes/all/GCF/006/547/405/GCF_006547405.1_ASM654740v1
Gorilla gorilla	Primates	Western gorilla	Herbivore	primates_odb10	95.9	95.3	0.6	0.7	3.4	96.6	13780	GCF_008122165.1	102	ftp://ftp.ncbi.nlm.nih.gov/genomes/all/GCF/008/122/165/GCF_008122165.1_Kamilah_GGO_v0	ftp://ftp.ncbi.nlm.nih.gov/genomes/all/GCF/008/122/165/GCF_008122165.1_Kamilah_GGO_v0
Hipposideros armiger	Chiroptera	Great roundleaf bat	Carnivore	laurasiatheria_odb10	93.1	92.5	0.6	3.9	3	97	12234	GCF_001890085.1	100	ftp://ftp.ncbi.nlm.nih.gov/genomes/all/GCF/001/890/085/GCF_001890085.1_ASM189008v1	ftp://ftp.ncbi.nlm.nih.gov/genomes/all/GCF/001/890/085/GCF_001890085.1_ASM189008v1
Homo sapiens	Primates	Human	Omnivore	primates_odb10	99.3	98.6	0.7	0.1	0.6	99.4	13780	GCF_000001405.40	110	ftp://ftp.ncbi.nlm.nih.gov/genomes/all/GCF/000/001/405/GCF_000001405.40_GRCh38.p14	ftp://ftp.ncbi.nlm.nih.gov/genomes/all/GCF/000/001/405/GCF_000001405.40_GRCh38.p14
Lagenorhynchus obliquidens	Cetacea	Pacific white-sided dolphin	Carnivore	cetartiodactyla_odb10	98	97.3	0.7	0.8	1.2	98.8	13335	GCF_003676395.1	100	ftp://ftp.ncbi.nlm.nih.gov/genomes/all/GCF/003/676/395/GCF_003676395.1_ASM367639v1	ftp://ftp.ncbi.nlm.nih.gov/genomes/all/GCF/003/676/395/GCF_003676395.1_ASM367639v1
Leptonychotes weddellii	Carnivora	Weddell seal	Carnivore	carnivora_odb10	84.4	83.4	1	9.5	6.1	93.9	14502	GCF_000349705.1	101	ftp://ftp.ncbi.nlm.nih.gov/genomes/all/GCF/000/349/705/GCF_000349705.1_LepWed1.0	ftp://ftp.ncbi.nlm.nih.gov/genomes/all/GCF/000/349/705/GCF_000349705.1_LepWed1.0
Lipotes vexillifer	Cetacea	Baiji	Carnivore	cetartiodactyla_odb10	97.6	96.9	0.7	1	1.4	98.6	13335	GCF_000442215.1	100	ftp://ftp.ncbi.nlm.nih.gov/genomes/all/GCF/000/442/215/GCF_000442215.1_Lipotes_vexillifer_v1	ftp://ftp.ncbi.nlm.nih.gov/genomes/all/GCF/000/442/215/GCF_000442215.1_Lipotes_vexillifer_v1
Loxodonta africana	Proboscidea	African bush elephant	Herbivore	eutheria_odb10	95.3	94.7	0.6	2.1	2.6	97.4	11366	GCF_000001905.1	102	ftp://ftp.ncbi.nlm.nih.gov/genomes/all/GCF/000/001/905/GCF_000001905.1_Loxafr3.0	ftp://ftp.ncbi.nlm.nih.gov/genomes/all/GCF/000/001/905/GCF_000001905.1_Loxafr3.0
Lynx canadensis	Carnivora	Canada lynx	Carnivore	carnivora_odb10	97.4	96.5	0.9	0.5	2.1	97.9	14502	GCF_007474595.2	102	ftp://ftp.ncbi.nlm.nih.gov/genomes/all/GCF/007/474/595/GCF_007474595.2_mLynCan4.pri.v2	ftp://ftp.ncbi.nlm.nih.gov/genomes/all/GCF/007/474/595/GCF_007474595.2_mLynCan4.pri.v2
Macaca mulatta	Primates	Rhesus monkey	Omnivore	primates_odb10	99.3	98.5	0.8	0.2	0.5	99.5	13780	GCF_003339765.1	103	ftp://ftp.ncbi.nlm.nih.gov/genomes/all/GCF/003/339/765/GCF_003339765.1_Mmul_10	ftp://ftp.ncbi.nlm.nih.gov/genomes/all/GCF/003/339/765/GCF_003339765.1_Mmul_10
Manis javanica	Pholidota	Malayan pangolin	Carnivore	laurasiatheria_odb10	95.5	93.5	2	1.9	2.6	97.4	12234	GCF_014570535.1	101	ftp://ftp.ncbi.nlm.nih.gov/genomes/all/GCF/014/570/535/GCF_014570535.1_YNU_ManJav_2.0	ftp://ftp.ncbi.nlm.nih.gov/genomes/all/GCF/014/570/535/GCF_014570535.1_YNU_ManJav_2.0
Miniopterus natalensis	Chiroptera	Natal long-fingered bat	Carnivore	laurasiatheria_odb10	97	96.6	0.4	1.6	1.4	98.6	12234	GCF_001595765.1	100	ftp://ftp.ncbi.nlm.nih.gov/genomes/all/GCF/001/595/765/GCF_001595765.1_Mnat.v1	ftp://ftp.ncbi.nlm.nih.gov/genomes/all/GCF/001/595/765/GCF_001595765.1_Mnat.v1
Monodelphis domestica	Didelphimorphia	Gray short-tailed opossum	Carnivore	mammalia_odb10	91.6	90.4	1.2	2	6.4	93.6	9226	GCF_000002295.2	103	ftp://ftp.ncbi.nlm.nih.gov/genomes/all/GCF/000/002/295/GCF_000002295.2_MonDom5	ftp://ftp.ncbi.nlm.nih.gov/genomes/all/GCF/000/002/295/GCF_000002295.2_MonDom5
Monodon monoceros	Cetacea	Narwhal	Carnivore	cetartiodactyla_odb10	98.1	97.4	0.7	0.6	1.3	98.7	13335	GCF_005190385.1	100	ftp://ftp.ncbi.nlm.nih.gov/genomes/all/GCF/005/190/385/GCF_005190385.1_NGI_Narwhal_1	ftp://ftp.ncbi.nlm.nih.gov/genomes/all/GCF/005/190/385/GCF_005190385.1_NGI_Narwhal_1
Mus musculus	Rodentia	House mouse	Omnivore	glires_odb10	99.4	98.6	0.8	0.2	0.4	99.6	13798	GCF_000001635.27	109	ftp://ftp.ncbi.nlm.nih.gov/genomes/all/GCF/000/001/635/GCF_000001635.27_GRCm39	ftp://ftp.ncbi.nlm.nih.gov/genomes/all/GCF/000/001/635/GCF_000001635.27_GRCm39
Mustela putorius furo	Carnivora	Domestic ferret	Carnivore	carnivora_odb10	98.7	96.3	2.4	0.3	1	99	14502	GCF_011764305.1	102	ftp://ftp.ncbi.nlm.nih.gov/genomes/all/GCF/011/764/305/GCF_011764305.1_ASM1176430v1.1	ftp://ftp.ncbi.nlm.nih.gov/genomes/all/GCF/011/764/305/GCF_011764305.1_ASM1176430v1.1
Myotis lucifugus	Chiroptera	Little brown bat	Carnivore	laurasiatheria_odb10	90.6	88.7	1.9	3.4	6	94	12234	GCF_000147115.1	102	ftp://ftp.ncbi.nlm.nih.gov/genomes/all/GCF/000/147/115/GCF_000147115.1_Myoluc2.0	ftp://ftp.ncbi.nlm.nih.gov/genomes/all/GCF/000/147/115/GCF_000147115.1_Myoluc2.0
Neophocaena asiaeorientalis	Cetacea	Yangtze finless porpoise	Carnivore	cetartiodactyla_odb10	97.5	96.9	0.6	1	1.5	98.5	13335	GCF_003031525.2	100	ftp://ftp.ncbi.nlm.nih.gov/genomes/all/GCF/003/031/525/GCF_003031525.2_Neophocaena_asiaeorientalis_V1	ftp://ftp.ncbi.nlm.nih.gov/genomes/all/GCF/003/031/525/GCF_003031525.2_Neophocaena_asiaeorientalis_V1
Neomonachus schauinslandi (Monachus schauinslandi)	Carnivora	Hawaiian monk seal	Carnivore	carnivora_odb10	98.3	95.7	2.6	0.6	1.1	98.9	14502	GCF_002201575.2	101	ftp://ftp.ncbi.nlm.nih.gov/genomes/all/GCF/002/201/575/GCF_002201575.2_ASM220157v2	ftp://ftp.ncbi.nlm.nih.gov/genomes/all/GCF/002/201/575/GCF_002201575.2_ASM220157v2
Neovison vison	Carnivora	American mink	Carnivore	carnivora_odb10	98.8	96.4	2.4	0.3	0.9	99.1	14502	GCF_020171115.1	100	ftp://ftp.ncbi.nlm.nih.gov/genomes/all/GCF/020/171/115/GCF_020171115.1_ASM_NN_V1	ftp://ftp.ncbi.nlm.nih.gov/genomes/all/GCF/020/171/115/GCF_020171115.1_ASM_NN_V1
Nomascus leucogenys	Primates	Northern white-cheeked Gibbon	Herbivore	primates_odb10	98.6	97.5	1.1	0.4	1	99	13780	GCF_006542625.1	103	ftp://ftp.ncbi.nlm.nih.gov/genomes/all/GCF/006/542/625/GCF_006542625.1_Asia_NLE_v1	ftp://ftp.ncbi.nlm.nih.gov/genomes/all/GCF/006/542/625/GCF_006542625.1_Asia_NLE_v1
Odobenus rosmarus	Carnivora	Walrus	Carnivore	carnivora_odb10	98.9	97.6	1.3	0.6	0.5	99.5	14502	GCF_000321225.1	101	ftp://ftp.ncbi.nlm.nih.gov/genomes/all/GCF/000/321/225/GCF_000321225.1_Oros_1.0	ftp://ftp.ncbi.nlm.nih.gov/genomes/all/GCF/000/321/225/GCF_000321225.1_Oros_1.0
Odocoileus virginianus	Artiodactyla	White-tailed deer	Herbivore	cetartiodactyla_odb10	96	95.1	0.9	2.5	1.5	98.5	13335	GCF_002102435.1	100	ftp://ftp.ncbi.nlm.nih.gov/genomes/all/GCF/002/102/435/GCF_002102435.1_Ovir.te_1.0	ftp://ftp.ncbi.nlm.nih.gov/genomes/all/GCF/002/102/435/GCF_002102435.1_Ovir.te_1.0
Orcinus orca	Cetacea	Killer whale	Carnivore	cetartiodactyla_odb10	98	95.9	2.1	0.8	1.2	98.8	13335	GCF_000331955.2	102	ftp://ftp.ncbi.nlm.nih.gov/genomes/all/GCF/000/331/955/GCF_000331955.2_Oorc_1.1	ftp://ftp.ncbi.nlm.nih.gov/genomes/all/GCF/000/331/955/GCF_000331955.2_Oorc_1.1
Ornithorhynchus anatinus	Monotremata	Duck-billed platypus	Carnivore	mammalia_odb10	92.3	91.2	1.1	1.4	6.3	93.7	9226	GCF_004115215.2	105	ftp://ftp.ncbi.nlm.nih.gov/genomes/all/GCF/004/115/215/GCF_004115215.2_mOrnAna1.pri.v4	ftp://ftp.ncbi.nlm.nih.gov/genomes/all/GCF/004/115/215/GCF_004115215.2_mOrnAna1.pri.v4
Orycteropus afer	Tubulidentata	Aardvark	Carnivore	eutheria_odb10	96.6	96	0.6	1.7	1.7	98.3	11366	GCF_000298275.1	100	ftp://ftp.ncbi.nlm.nih.gov/genomes/all/GCF/000/298/275/GCF_000298275.1_OryAfe1.0	ftp://ftp.ncbi.nlm.nih.gov/genomes/all/GCF/000/298/275/GCF_000298275.1_OryAfe1.0
Oryctolagus cuniculus	Lagomorpha	European rabbit	Herbivore	glires_odb10	92.6	91.3	1.3	1.4	6	94	13798	GCF_000003625.3	102	ftp://ftp.ncbi.nlm.nih.gov/genomes/all/GCF/000/003/625/GCF_000003625.3_OryCun2.0	ftp://ftp.ncbi.nlm.nih.gov/genomes/all/GCF/000/003/625/GCF_000003625.3_OryCun2.0
Otolemur garnettii	Primates	Small-eared galago	Omnivore	primates_odb10	96.7	95.5	1.2	1.6	1.7	98.3	13780	GCF_000181295.1	102	ftp://ftp.ncbi.nlm.nih.gov/genomes/all/GCF/000/181/295/GCF_000181295.1_OtoGar3	ftp://ftp.ncbi.nlm.nih.gov/genomes/all/GCF/000/181/295/GCF_000181295.1_OtoGar3
Ovis aries	Artiodactyla	Mouflon	Herbivore	cetartiodactyla_odb10	99.2	97	2.2	0.3	0.5	99.5	13335	GCF_016772045.1	104	ftp://ftp.ncbi.nlm.nih.gov/genomes/all/GCF/016/772/045/GCF_016772045.1_ARS-UI_Ramb_v2.0	ftp://ftp.ncbi.nlm.nih.gov/genomes/all/GCF/016/772/045/GCF_016772045.1_ARS-UI_Ramb_v2.0
Panthera pardus	Carnivora	Leopard	Carnivore	carnivora_odb10	99.4	98.8	0.6	0.3	0.3	99.7	14502	GCF_001857705.1	100	ftp://ftp.ncbi.nlm.nih.gov/genomes/all/GCF/001/857/705/GCF_001857705.1_PanPar1.0	ftp://ftp.ncbi.nlm.nih.gov/genomes/all/GCF/001/857/705/GCF_001857705.1_PanPar1.0
Panthera tigris altaica	Carnivora	Siberian tiger	Carnivore	carnivora_odb10	99	98.1	0.9	0.3	0.7	99.3	14502	GCF_018350195.1	102	ftp://ftp.ncbi.nlm.nih.gov/genomes/all/GCF/018/350/195/GCF_018350195.1_P.tigris_Pti1_mat1.1	ftp://ftp.ncbi.nlm.nih.gov/genomes/all/GCF/018/350/195/GCF_018350195.1_P.tigris_Pti1_mat1.1
Pan troglodytes	Primates	Chimpanzee	Herbivore	primates_odb10	99.2	98.6	0.6	0.2	0.6	99.4	13780	GCF_002880755.1	105	ftp://ftp.ncbi.nlm.nih.gov/genomes/all/GCF/002/880/755/GCF_002880755.1_Clint_PTRv2	ftp://ftp.ncbi.nlm.nih.gov/genomes/all/GCF/002/880/755/GCF_002880755.1_Clint_PTRv2
Phascolarctos cinereus	Diprotodontia	Koala	Herbivore	mammalia_odb10	98.1	97.5	0.6	0.5	1.4	98.6	9226	GCF_002099425.1	100	ftp://ftp.ncbi.nlm.nih.gov/genomes/all/GCF/002/099/425/GCF_002099425.1_phaCin_unsw_v4.1	ftp://ftp.ncbi.nlm.nih.gov/genomes/all/GCF/002/099/425/GCF_002099425.1_phaCin_unsw_v4.1
Physeter catodon	Cetacea	Sperm whale	Carnivore	cetartiodactyla_odb10	94.6	93.6	1	2.7	2.7	97.3	13335	GCF_002837175.2	102	ftp://ftp.ncbi.nlm.nih.gov/genomes/all/GCF/002/837/175/GCF_002837175.2_ASM283717v2	ftp://ftp.ncbi.nlm.nih.gov/genomes/all/GCF/002/837/175/GCF_002837175.2_ASM283717v2
Phyllostomus discolor	Chiroptera	Pale spear-nosed bat	Omnivore	laurasiatheria_odb10	98	96.9	1.1	0.5	1.5	98.5	12234	GCF_004126475.2	101	ftp://ftp.ncbi.nlm.nih.gov/genomes/all/GCF/004/126/475/GCF_004126475.2_mPhyDis1.pri.v3	ftp://ftp.ncbi.nlm.nih.gov/genomes/all/GCF/004/126/475/GCF_004126475.2_mPhyDis1.pri.v3
Pongo abelii	Primates	Sumatran orangutan	Omnivore	primates_odb10	98.9	98.3	0.6	0.5	0.6	99.4	13780	GCF_002880775.1	103	ftp://ftp.ncbi.nlm.nih.gov/genomes/all/GCF/002/880/775/GCF_002880775.1_Susie_PABv2	ftp://ftp.ncbi.nlm.nih.gov/genomes/all/GCF/002/880/775/GCF_002880775.1_Susie_PABv2
Pteropus alecto	Chiroptera	Black flying fox	Herbivore	laurasiatheria_odb10	98.2	98	0.2	0.8	1	99	12234	GCF_000325575.1	102	ftp://ftp.ncbi.nlm.nih.gov/genomes/all/GCF/000/325/575/GCF_000325575.1_ASM32557v1	ftp://ftp.ncbi.nlm.nih.gov/genomes/all/GCF/000/325/575/GCF_000325575.1_ASM32557v1
Pteropus vampyrus	Chiroptera	Large flying fox	Herbivore	laurasiatheria_odb10	94.7	94.3	0.4	3	2.3	97.7	12234	GCF_000151845.1	101	ftp://ftp.ncbi.nlm.nih.gov/genomes/all/GCF/000/151/845/GCF_000151845.1_Pvam_2.0	ftp://ftp.ncbi.nlm.nih.gov/genomes/all/GCF/000/151/845/GCF_000151845.1_Pvam_2.0
Puma concolor	Carnivora	Cougar	Carnivore	carnivora_odb10	87.8	87.5	0.3	3.2	9	91	14502	GCF_003327715.1	100	ftp://ftp.ncbi.nlm.nih.gov/genomes/all/GCF/003/327/715/GCF_003327715.1_PumCon1.0	ftp://ftp.ncbi.nlm.nih.gov/genomes/all/GCF/003/327/715/GCF_003327715.1_PumCon1.0
Rattus norvegicus	Rodentia	Brown rat	Carnivore	glires_odb10	98.7	97.2	1.5	0.4	0.9	99.1	13798	GCF_015227675.2	108	ftp://ftp.ncbi.nlm.nih.gov/genomes/all/GCF/015/227/675/GCF_015227675.2_mRatBN7.2	ftp://ftp.ncbi.nlm.nih.gov/genomes/all/GCF/015/227/675/GCF_015227675.2_mRatBN7.2
Rousettus aegyptiacus	Chiroptera	Egyptian rousette	Herbivore	laurasiatheria_odb10	98.7	98.4	0.3	0.5	0.8	99.2	12234	GCF_014176215.1	101	ftp://ftp.ncbi.nlm.nih.gov/genomes/all/GCF/014/176/215/GCF_014176215.1_mRouAeg1.p	ftp://ftp.ncbi.nlm.nih.gov/genomes/all/GCF/014/176/215/GCF_014176215.1_mRouAeg1.p
Sarcophilus harrisii	Dasyuromorphia	Tasmanian devil	Carnivore	mammalia_odb10	95.5	94.5	1	0.9	3.6	96.4	9226	GCF_902635505.1	103	ftp://ftp.ncbi.nlm.nih.gov/genomes/all/GCF/902/635/505/GCF_902635505.1_mSarHar1.11	ftp://ftp.ncbi.nlm.nih.gov/genomes/all/GCF/902/635/505/GCF_902635505.1_mSarHar1.11
Sorex araneus	Soricomorpha	Eurasian shrew	Omnivore	laurasiatheria_odb10	93.7	92.9	0.8	2.8	3.5	96.5	12234	GCF_000181275.1	101	ftp://ftp.ncbi.nlm.nih.gov/genomes/all/GCF/000/181/275/GCF_000181275.1_SorAra2.0	ftp://ftp.ncbi.nlm.nih.gov/genomes/all/GCF/000/181/275/GCF_000181275.1_SorAra2.0
Suricata suricatta	Carnivora	Meerkat	Omnivore	carnivora_odb10	95.5	94.7	0.8	1	3.5	96.5	14502	GCF_006229205.1	100	ftp://ftp.ncbi.nlm.nih.gov/genomes/all/GCF/006/229/205/GCF_006229205.1_meerkat_22Aug2017_6uvM2_HiC	ftp://ftp.ncbi.nlm.nih.gov/genomes/all/GCF/006/229/205/GCF_006229205.1_meerkat_22Aug2017_6uvM2_HiC
Sus scrofa	Artiodactyla	Wild boar	Omnivore	cetartiodactyla_odb10	98.3	97.8	0.5	0.3	1.4	98.6	13335	GCF_000003025.6	106	ftp://ftp.ncbi.nlm.nih.gov/genomes/all/GCF/000/003/025/GCF_000003025.6_Sscrofa11.1	ftp://ftp.ncbi.nlm.nih.gov/genomes/all/GCF/000/003/025/GCF_000003025.6_Sscrofa11.1
Trichechus manatus	Sirenia	West Indian manatee	Omnivore	eutheria_odb10	96.6	96.1	0.5	1.5	1.9	98.1	11366	GCF_000243295.1	102	ftp://ftp.ncbi.nlm.nih.gov/genomes/all/GCF/000/243/295/GCF_000243295.1_TriManLat1.0	ftp://ftp.ncbi.nlm.nih.gov/genomes/all/GCF/000/243/295/GCF_000243295.1_TriManLat1.0
Tursiops truncatus	Cetacea	Bottlenosed dolphin	Carnivore	cetartiodactyla_odb10	98.1	95.7	2.4	0.7	1.2	98.8	13335	GCF_011762595.1	102	ftp://ftp.ncbi.nlm.nih.gov/genomes/all/GCF/011/762/595/GCF_011762595.1_mTurTru1.mat.Y	ftp://ftp.ncbi.nlm.nih.gov/genomes/all/GCF/011/762/595/GCF_011762595.1_mTurTru1.mat.Y
Ursus americanus	Carnivora	American black bear	Omnivore	carnivora_odb10	98.3	97.7	0.6	0.5	1.2	98.8	14502	GCF_020975775.1	100	ftp://ftp.ncbi.nlm.nih.gov/genomes/all/GCF/020/975/775/GCF_020975775.1_gsc_jax_bbear_1.0	ftp://ftp.ncbi.nlm.nih.gov/genomes/all/GCF/020/975/775/GCF_020975775.1_gsc_jax_bbear_1.0
Ursus arctos	Carnivora	Brown bear	Omnivore	carnivora_odb10	98.7	97.9	0.8	0.3	1	99	14502	GCF_023065955.1	102	ftp://ftp.ncbi.nlm.nih.gov/genomes/all/GCF/023/065/955/GCF_023065955.1_UrsArc1.0	ftp://ftp.ncbi.nlm.nih.gov/genomes/all/GCF/023/065/955/GCF_023065955.1_UrsArc1.0
Ursus maritimus	Carnivora	Polar bear	Omnivore	carnivora_odb10	98.5	97.6	0.9	0.5	1	99	14502	GCF_017311325.1	101	ftp://ftp.ncbi.nlm.nih.gov/genomes/all/GCF/017/311/325/GCF_017311325.1_ASM1731132v1	ftp://ftp.ncbi.nlm.nih.gov/genomes/all/GCF/017/311/325/GCF_017311325.1_ASM1731132v1
Vicugna pacos	Artiodactyla	Alpaca	Herbivore	cetartiodactyla_odb10	96.7	96.3	0.4	1.9	1.4	98.6	13335	GCF_000164845.4	102	ftp://ftp.ncbi.nlm.nih.gov/genomes/all/GCF/000/164/845/GCF_000164845.4_VicPac3.2	ftp://ftp.ncbi.nlm.nih.gov/genomes/all/GCF/000/164/845/GCF_000164845.4_VicPac3.2
Vombatus ursinus	Diprotodontia	Coarse-haired wombat	Herbivore	mammalia_odb10	96	87.3	8.7	1.2	2.8	97.2	9226	GCF_900497805.2	100	ftp://ftp.ncbi.nlm.nih.gov/genomes/all/GCF/900/497/805/GCF_900497805.2_bare-nosed_wombat_genome_assembly	ftp://ftp.ncbi.nlm.nih.gov/genomes/all/GCF/900/497/805/GCF_900497805.2_bare-nosed_wombat_genome_assembly
Vulpes vulpes	Carnivora	Red fox	Omnivore	carnivora_odb10	96.7	95.6	1.1	1.1	2.2	97.8	14502	GCF_003160815.1	100	ftp://ftp.ncbi.nlm.nih.gov/genomes/all/GCF/003/160/815/GCF_003160815.1_VulVul2.2	ftp://ftp.ncbi.nlm.nih.gov/genomes/all/GCF/003/160/815/GCF_003160815.1_VulVul2.2
Zalophus californianus	Carnivora	California sea lion	Carnivore	carnivora_odb10	98.4	94.2	4.2	0.4	1.2	98.8	14502	GCF_009762305.2	101	ftp://ftp.ncbi.nlm.nih.gov/genomes/all/GCF/009/762/305/GCF_009762305.2_mZalCal1.pri.v2	ftp://ftp.ncbi.nlm.nih.gov/genomes/all/GCF/009/762/305/GCF_009762305.2_mZalCal1.pri.v2

## Sheet: Table S2
Table S2: Trophic category and gene copy number for each orthologous gene ID
Species	Common name	Diet_Dataset1	Diet_Dataset2	ortho64	ortho210	ortho239	ortho263	ortho326	ortho334	ortho355	ortho369	ortho387	ortho397	ortho404	ortho447	ortho492	ortho504	ortho518	ortho536	ortho538	ortho539	ortho730	ortho740	ortho786	ortho801	ortho835	ortho871	ortho294	ortho333	ortho376	ortho257	ortho284	ortho293	ortho306	ortho343	ortho373	ortho392	ortho444	ortho462	ortho607	ortho614	ortho833
Acinonyx jubatus	Cheetah	Carnivore	Carnivore	1	2	1	1	2	3	1	2	2	1	2	2	2	1	2	2	1	0	1	1	1	1	2	1	2	1	2	1	2	1	2	1	1	2	1	2	1	1	2
Ailuropoda melanoleuca	Giant panda	Herbivore	Omnivore	1	1	1	3	2	3	2	2	3	1	3	2	2	3	1	1	1	3	3	1	2	1	2	2	2	1	1	3	1	1	1	3	2	2	1	1	2	2	1
Balaenoptera acutorostrata	Common minke whale	Carnivore	Carnivore	2	1	1	1	1	1	0	1	0	2	0	1	0	0	2	0	1	0	0	0	0	2	0	0	1	2	2	1	1	1	1	1	1	2	1	2	1	2	1
Bison bison	American bison	Herbivore	Herbivore	15	3	3	10	2	2	3	1	2	2	2	3	1	3	3	2	1	2	2	1	0	2	2	2	1	2	2	1	1	1	2	2	1	1	1	2	1	1	1
Bos mutus	Wild yak	Herbivore	Herbivore	15	2	2	4	3	2	2	2	3	2	2	1	4	4	3	2	1	2	2	2	2	2	2	3	3	2	2	1	1	1	1	2	1	1	2	1	1	1	1
Bos taurus	Aurochs	Herbivore	Herbivore	12	8	3	4	2	2	3	2	2	2	2	2	2	4	2	2	5	2	2	2	0	2	2	2	1	1	2	1	1	1	2	2	1	1	2	1	1	0	1
Bubalus bubalis	Water buffalo	Herbivore	Herbivore	12	9	3	12	3	2	3	2	3	2	1	1	2	4	3	1	3	2	2	2	2	1	2	2	1	1	2	2	3	1	1	2	1	1	2	1	1	2	2
Callithrix jacchus	White-tufted-ear marmoset	Omnivore	Omnivore	6	3	2	1	2	2	2	2	0	2	1	1	1	1	1	2	2	1	1	2	0	1	1	1	2	2	2	7	13	8	9	2	3	3	3	9	1	1	3
Callorhinus ursinus	Northern fur seal	Carnivore	Carnivore	2	2	1	1	0	1	1	0	1	2	1	2	2	1	1	1	3	1	1	1	2	1	0	1	3	7	1	3	2	1	1	1	3	3	2	1	1	1	3
Camelus bactrianus	Bactrian camel	Omnivore	Herbivore	2	1	1	3	1	1	1	2	1	2	3	2	3	1	2	2	1	1	2	1	1	1	2	2	1	1	1	1	2	1	2	1	3	1	2	1	1	2	1
Camelus dromedarius	Dromedary	Herbivore	Herbivore	3	1	1	1	2	1	1	2	1	3	3	2	3	2	2	2	1	1	2	1	2	1	2	3	1	1	1	1	1	1	2	1	1	1	2	1	1	2	2
Canis lupus familiaris	Dog	Omnivore	Omnivore	1	2	1	3	0	1	1	0	2	1	3	2	1	2	1	1	2	2	2	2	2	2	2	0	1	3	4	2	5	6	2	4	5	2	2	2	2	2	2
Capra hircus	Domestic goat	Herbivore	Herbivore	16	3	3	1	1	2	3	2	1	2	1	1	2	3	3	1	2	2	2	2	3	2	2	0	1	1	2	2	1	1	2	2	1	2	2	2	1	1	0
Carlito syrichta	Philippine tarsier	Carnivore	Carnivore	4	1	1	1	2	1	2	1	1	2	0	1	1	0	2	1	0	1	1	1	2	2	0	1	10	4	2	2	1	1	1	1	1	3	2	2	1	1	0
Ceratotherium simum	White rhinoceros	Herbivore	Herbivore	13	1	8	1	5	3	5	5	3	3	4	4	3	3	2	4	0	2	1	2	1	1	1	5	1	1	1	1	1	1	1	1	1	3	2	1	2	1	0
Chlorocebus sabaeus	Green monkey	Omnivore	Omnivore	4	2	2	3	2	3	2	2	0	2	1	1	1	2	1	0	2	1	1	2	2	1	0	1	1	2	2	20	13	5	1	2	2	3	2	1	2	2	2
Chrysochloris asiatica	Cape golden mole	Carnivore	Carnivore	2	1	1	2	0	2	1	1	3	1	1	2	1	0	0	1	1	1	1	1	2	1	2	2	4	1	1	1	6	1	1	1	1	0	2	1	1	0	2
Colobus angolensis palliatus	Peters Angola colobus	Herbivore	Herbivore	6	3	0	3	1	3	0	2	0	2	2	1	1	0	1	0	2	0	1	2	1	2	0	1	1	1	2	2	2	3	1	1	3	3	2	1	3	1	1
Condylura cristata	Atar-nosed mole	Carnivore	Carnivore	2	2	1	1	1	1	1	1	0	1	1	1	1	1	0	0	2	1	2	1	1	1	2	1	2	1	1	1	1	1	1	1	1	1	2	1	1	1	1
Dasypus novemcinctus	Nine-banded armadillo	Carnivore	Carnivore	6	1	1	1	1	1	2	1	4	1	2	3	1	2	1	1	2	1	2	2	0	1	2	1	3	3	3	1	4	1	1	1	2	1	1	2	1	1	1
Delphinapterus leucas	Beluga	Carnivore	Carnivore	2	1	1	1	1	1	0	1	0	1	0	1	0	0	2	0	2	0	0	0	0	1	0	0	2	1	2	1	1	1	1	1	1	1	1	1	0	2	2
Desmodus rotundus	Vampire bat	Carnivore	Carnivore	2	2	1	3	3	1	1	1	1	2	0	1	1	1	0	1	1	2	0	1	2	1	1	1	3	3	3	2	1	2	4	1	1	0	1	2	1	1	0
Echinops telfairi	Lesser hedgehog tenrec	Carnivore	Carnivore	2	1	1	2	2	1	1	0	4	1	2	2	2	1	0	1	1	2	4	1	2	1	2	1	5	5	1	2	2	4	5	1	1	1	1	1	1	1	1
Elephantulus edwardii	Cape elephant shrew	Carnivore	Carnivore	2	1	1	2	2	2	2	4	2	1	3	1	1	2	1	1	0	3	3	1	0	1	1	0	11	1	3	6	3	2	2	2	2	1	1	1	2	0	1
Enhydra lutris	Sea otter	Carnivore	Carnivore	1	2	1	1	3	1	0	1	1	0	2	2	2	2	1	1	1	2	2	2	2	1	2	1	3	2	2	1	1	1	2	1	1	2	1	2	2	1	0
Eptesicus fuscus	Big brown bat	Carnivore	Carnivore	1	1	1	1	2	1	1	1	2	2	0	1	1	0	0	1	1	1	0	1	2	1	1	1	3	2	1	1	1	1	2	1	2	0	1	1	0	2	1
Equus asinus asinus	African wild ass	Herbivore	Herbivore	14	1	7	4	3	3	8	5	2	3	4	3	4	2	2	3	3	2	1	2	3	2	2	3	1	1	1	2	1	2	2	1	1	2	2	1	2	2	2
Equus caballus	Horse	Herbivore	Herbivore	16	1	7	1	3	4	8	6	2	4	3	3	4	2	5	3	4	2	2	2	1	2	2	3	1	1	1	1	1	1	1	2	1	3	2	1	3	1	2
Equus przewalskii	Przewalski's wild horse	Herbivore	Herbivore	9	1	6	3	3	2	6	6	2	3	4	3	3	2	1	3	2	2	2	1	2	2	2	2	1	1	1	1	2	1	2	2	1	3	2	2	2	1	1
Erinaceus europaeus	Western European hedgehog	Carnivore	Carnivore	2	1	1	1	2	1	1	1	2	2	5	4	4	2	2	1	0	2	2	1	1	1	2	1	1	4	1	1	1	1	2	1	1	1	2	1	1	0	0
Eumetopias jubatus	Steller sea lion	Carnivore	Carnivore	1	1	1	1	1	1	1	0	1	1	0	2	1	1	1	1	1	1	1	1	2	1	0	1	2	5	1	1	2	2	1	1	1	2	1	1	0	2	1
Felis catus	Domestic cat	Carnivore	Carnivore	1	5	1	3	1	2	2	2	3	1	2	4	2	1	2	2	2	4	1	2	3	1	2	1	1	2	3	2	2	2	1	1	1	2	1	1	2	2	2
Globicephala melas	long-finned pilot whale	Carnivore	Carnivore	2	1	1	1	1	1	0	1	0	0	0	0	0	0	2	0	1	0	0	0	1	1	0	0	1	1	3	1	1	1	1	1	1	1	1	2	0	2	1
Gorilla gorilla	Western gorilla	Herbivore	Herbivore	6	3	4	1	1	3	2	2	1	3	1	1	1	1	1	1	3	1	1	2	2	2	2	2	1	1	1	2	1	2	1	3	1	3	2	1	2	1	2
Hipposideros armiger	Great roundleaf bat	Carnivore	Carnivore	1	1	1	1	0	0	1	1	2	1	0	1	0	2	1	0	1	1	0	1	0	1	1	0	5	2	1	1	2	1	2	2	1	0	1	1	0	1	0
Homo sapiens	Human	Omnivore	Omnivore	5	2	1	1	1	2	2	1	1	2	1	1	1	1	1	2	3	1	0	1	2	1	1	2	1	1	1	1	1	1	3	5	1	3	3	2	2	2	2
Lagenorhynchus obliquidens	Pacific white-sided dolphin	Carnivore	Carnivore	2	1	1	1	1	2	0	1	0	1	0	0	0	0	2	0	1	0	0	0	1	1	0	0	1	1	1	1	1	1	1	1	1	1	1	1	0	2	1
Leptonychotes weddellii	Weddell seal	Carnivore	Carnivore	2	0	1	1	1	1	1	0	1	1	0	2	1	0	2	1	2	1	1	1	1	1	0	1	2	4	2	1	1	3	2	1	2	2	1	1	1	1	1
Lipotes vexillifer	Baiji	Carnivore	Carnivore	1	1	2	2	0	1	0	1	0	2	0	0	0	0	2	0	2	0	0	0	0	1	0	0	1	1	1	1	2	1	1	1	1	1	1	1	0	0	1
Loxodonta africana	African bush elephant	Herbivore	Herbivore	6	1	5	1	3	2	4	7	7	1	5	2	3	8	1	23	1	3	2	2	3	1	2	7	2	1	1	1	0	2	1	2	1	2	2	1	2	1	2
Lynx canadensis	Canada lynx	Carnivore	Carnivore	1	1	1	3	3	1	2	1	3	1	2	3	2	2	2	2	3	4	1	2	2	1	2	1	1	2	2	2	2	2	2	1	3	2	1	2	2	2	2
Macaca mulatta	Rhesus monkey	Omnivore	Omnivore	6	2	3	1	0	3	2	2	0	2	1	1	1	1	1	0	2	0	1	1	2	2	0	1	1	1	1	3	2	3	3	3	1	3	2	2	5	1	2
Manis javanica	Malayan pangolin	Carnivore	Carnivore	5	1	1	4	4	1	0	1	2	1	0	0	2	1	2	0	1	1	2	2	1	2	0	1	1	1	1	1	1	1	2	1	1	1	1	2	1	1	1
Miniopterus natalensis	Natal long-fingered bat	Carnivore	Carnivore	2	1	1	1	2	1	1	1	2	2	0	0	1	0	0	0	0	1	0	1	1	1	1	0	1	1	1	1	1	1	1	1	1	0	1	2	1	1	0
Monodelphis domestica	Gray short-tailed opossum	Carnivore	Omnivore	1	4	2	1	2	2	1	1	3	2	2	2	3	1	1	2	1	2	1	1	1	1	1	3	1	1	1	1	2	1	2	1	1	0	1	1	2	1	0
Monodon monoceros	Narwhal	Carnivore	Carnivore	2	1	2	1	1	1	0	1	0	0	0	0	0	0	2	0	1	0	0	0	0	1	0	0	2	1	1	1	1	1	2	1	1	1	1	2	0	2	1
Mus musculus	House mouse	Omnivore	Omnivore	8	1	8	1	2	1	1	3	2	2	2	1	0	3	2	3	1	1	2	1	2	2	2	1	2	1	1	5	2	1	11	7	3	9	2	3	4	2	2
Mustela putorius furo	Domestic ferret	Carnivore	Carnivore	1	1	1	3	3	1	3	1	2	1	3	1	2	2	2	1	3	3	2	3	1	1	2	1	2	1	2	2	1	1	1	1	2	2	2	2	2	2	2
Myotis lucifugus	Little brown bat	Carnivore	Carnivore	2	1	2	1	2	1	1	5	2	1	0	1	1	1	0	1	0	1	0	1	2	1	2	1	1	3	1	2	2	1	3	1	1	0	1	1	1	1	0
Neomonachus schauinslandi	Hawaiian monk seal	Carnivore	Carnivore	2	1	1	1	1	1	0	1	0	2	0	1	0	0	2	0	0	0	0	0	0	1	0	0	2	1	1	1	1	2	2	1	1	1	1	2	0	1	1
Neophocaena asiaeorientalis	Yangtze finless porpoise	Carnivore	Carnivore	0	2	1	1	0	1	1	1	1	1	0	2	1	0	1	1	1	1	1	1	2	1	0	1	2	2	3	2	1	7	2	1	5	1	2	2	2	2	1
Neovison vison	American mink	Carnivore	Carnivore	1	1	1	3	3	2	3	1	2	1	3	2	2	1	1	1	1	3	2	2	1	1	2	1	2	2	5	2	2	1	1	1	3	2	2	1	2	2	2
Nomascus leucogenys	Northern white-cheeked Gibbon	Herbivore	Herbivore	5	3	2	1	3	2	2	2	1	2	1	1	1	2	1	2	2	1	1	2	2	2	0	3	1	1	2	1	3	2	1	2	1	3	1	1	1	2	2
Odobenus rosmarus	Walrus	Carnivore	Carnivore	2	0	1	1	1	2	1	1	1	1	1	2	2	0	1	1	1	1	1	1	2	1	1	1	4	4	2	3	1	1	2	1	1	2	2	2	1	1	1
Odocoileus virginianus	White-tailed deer	Herbivore	Herbivore	15	4	2	1	2	2	2	1	2	2	1	2	1	2	3	1	2	2	1	2	2	2	2	2	1	2	2	1	1	1	1	2	1	1	2	2	1	1	2
Orcinus orca	Killer whale	Carnivore	Carnivore	2	1	2	2	1	1	0	2	0	1	0	1	0	0	2	0	1	0	0	0	0	1	0	0	1	1	3	4	3	6	1	1	4	1	1	1	0	2	1
Ornithorhynchus anatinus	Duck-billed platypus	Carnivore	Carnivore	3	1	2	1	0	1	0	0	0	2	0	0	1	1	1	0	0	1	0	2	0	1	0	0	1	1	1	1	1	1	1	1	3	0	1	1	2	1	0
Orycteropus afer	Aardvark	Carnivore	Carnivore	3	3	1	1	1	2	1	1	3	2	1	1	2	1	1	1	1	2	3	1	0	1	2	1	3	1	1	2	1	1	1	2	1	3	1	1	1	1	1
Oryctolagus cuniculus	European rabbit	Herbivore	Herbivore	11	1	3	1	1	3	3	2	1	2	2	1	1	1	2	2	3	2	2	1	1	2	2	1	5	2	2	2	2	1	2	4	2	1	2	1	1	1	2
Otolemur garnettii	Small-eared galago	Omnivore	Omnivore	3	1	1	1	2	2	2	2	0	1	6	2	2	4	1	4	1	2	1	1	0	1	1	1	4	1	1	1	2	2	3	1	1	2	4	1	1	1	1
Ovis aries	Mouflon	Herbivore	Herbivore	13	4	5	5	2	2	3	2	2	2	1	2	1	1	3	1	1	2	2	2	2	2	2	0	2	1	3	4	3	3	2	1	1	2	2	1	1	2	2
Panthera pardus	Leopard	Carnivore	Carnivore	1	3	1	1	1	1	3	1	3	1	2	4	2	1	2	2	2	4	1	3	0	1	2	1	1	2	2	1	1	1	1	1	2	2	1	1	2	1	1
Panthera tigris altaica	Siberian tiger	Carnivore	Carnivore	1	11	1	3	1	2	3	1	3	1	2	3	2	1	2	2	3	4	1	2	2	1	2	1	1	2	4	1	2	2	1	1	3	2	1	1	2	2	2
Pan troglodytes	Chimpanzee	Herbivore	Omnivore	6	2	4	2	2	3	2	1	1	3	1	1	1	1	1	2	2	1	1	2	2	2	1	2	1	2	1	1	2	2	3	3	1	3	3	3	1	1	2
Phascolarctos cinereus	Koala	Herbivore	Herbivore	2	5	5	1	2	4	1	4	2	3	7	1	3	2	1	2	1	2	2	2	1	1	1	2	3	1	1	1	1	1	1	3	2	0	1	1	1	0	0
Phyllostomus discolor	Pale spear-nosed bat	Omnivore	Omnivore	1	1	1	1	1	1	0	1	0	2	0	1	0	0	1	0	1	0	0	0	0	1	0	0	1	1	2	1	2	2	1	1	1	2	1	1	0	2	1
Physeter catodon	Sperm whale	Carnivore	Carnivore	1	2	2	3	4	1	2	1	1	2	0	1	1	2	0	1	0	1	0	1	1	1	1	1	1	2	2	3	2	2	4	1	1	0	0	2	2	2	2
Pongo abelii	Sumatran orangutan	Omnivore	Omnivore	7	2	3	2	1	3	2	2	1	2	0	1	1	0	1	0	2	1	1	2	1	2	1	2	2	1	1	3	1	3	1	3	1	4	2	2	2	2	2
Pteropus alecto	Black flying fox	Herbivore	Herbivore	1	4	1	2	3	1	0	1	2	2	0	1	1	2	1	1	2	1	1	1	1	1	1	1	1	1	1	1	1	1	1	1	1	0	2	2	0	1	1
Pteropus vampyrus	Large flying fox	Herbivore	Herbivore	0	6	1	1	3	1	1	1	1	1	1	1	1	2	1	1	2	2	2	1	1	1	1	1	1	1	1	1	1	1	1	1	2	0	2	1	0	1	1
Puma concolor	Cougar	Carnivore	Carnivore	1	2	1	1	2	1	0	1	1	0	0	1	0	1	2	0	1	2	1	1	1	1	2	1	1	2	1	1	1	1	1	1	2	2	1	1	1	1	1
Rattus norvegicus	Brown rat	Carnivore	Omnivore	4	1	7	1	1	2	2	3	3	3	3	2	0	2	3	2	1	1	3	2	1	2	2	1	1	2	4	2	2	1	2	5	3	2	2	3	2	2	1
Rousettus aegyptiacus	Egyptian rousette	Herbivore	Herbivore	1	3	1	4	3	1	1	1	1	2	0	0	1	2	1	0	3	1	1	1	2	1	1	1	2	1	1	2	1	2	1	1	1	0	2	2	0	2	1
Sarcophilus harrisii	Tasmanian devil	Carnivore	Carnivore	1	3	3	1	2	2	2	1	3	1	1	1	3	2	0	3	1	1	1	0	1	1	1	1	1	1	1	1	1	1	1	1	1	0	1	1	3	1	0
Sorex araneus	Eurasian shrew	Omnivore	Omnivore	5	1	1	1	2	1	1	1	3	1	2	1	1	1	1	1	0	1	2	1	2	1	1	1	2	1	1	1	2	1	1	1	2	3	1	1	3	1	1
Suricata suricatta	Meerkat	Omnivore	Omnivore	1	1	1	1	2	1	2	2	3	1	2	2	2	3	1	1	3	1	2	1	0	1	2	2	2	1	1	1	1	1	1	1	1	1	1	1	1	2	1
Sus scrofa	Wild boar	Omnivore	Omnivore	4	4	2	1	3	1	4	1	2	2	1	2	2	1	3	1	2	2	3	2	2	1	0	2	1	1	1	1	1	1	1	4	2	1	2	2	1	1	1
Trichechus manatus	West Indian manatee	Omnivore	Herbivore	2	1	3	1	2	2	1	2	1	2	2	3	2	1	1	3	1	1	1	0	0	1	1	0	1	1	1	1	1	1	1	2	1	3	2	1	0	2	2
Tursiops truncatus	Bottlenosed dolphin	Carnivore	Carnivore	2	1	1	3	1	1	0	1	0	1	0	0	0	0	2	0	0	0	0	0	1	1	0	0	1	1	5	3	4	6	2	1	4	1	1	2	0	2	1
Ursus americanus	American black bear	Omnivore	Omnivore	1	3	1	2	3	4	2	2	3	1	4	2	2	3	1	1	1	3	2	2	2	1	2	1	1	1	1	2	1	3	2	3	4	2	2	2	2	2	2
Ursus arctos	Brown bear	Omnivore	Omnivore	1	5	1	2	3	3	2	2	3	1	4	2	3	3	1	1	1	3	2	2	2	1	2	1	1	1	1	2	1	3	3	10	3	2	2	3	6	2	2
Ursus maritimus	Polar bear	Omnivore	Carnivore	1	1	1	3	3	3	2	2	3	1	3	2	1	3	1	1	1	3	2	1	1	1	2	1	1	1	1	2	1	3	2	2	3	2	2	2	3	2	1
Vicugna pacos	Alpaca	Herbivore	Herbivore	2	1	1	2	3	1	3	1	1	1	1	2	3	3	2	2	1	1	2	1	2	1	2	1	1	3	1	2	1	1	2	1	1	2	2	1	1	2	1
Vombatus ursinus	Coarse-haired wombat	Herbivore	Herbivore	1	4	5	1	0	6	2	4	2	6	7	2	4	1	2	3	0	1	2	2	2	1	2	1	1	2	1	1	1	1	1	1	1	1	1	1	2	1	0
Vulpes vulpes	Red fox	Omnivore	Omnivore	1	1	1	1	1	1	2	1	3	1	3	2	2	2	2	1	1	2	2	2	1	1	3	1	1	2	2	2	2	2	2	1	2	2	2	2	2	1	2
Zalophus californianus	California sea lion	Carnivore	Carnivore	1	4	1	4	0	2	1	0	1	1	1	2	1	1	1	1	3	1	1	1	0	1	0	1	2	8	2	7	5	9	2	1	4	1	1	2	2	2	1

## Sheet: Table S3
Table S3. GO analysis of herbivore-high genes
Category	GO term ID	GO name	Count per 10 times
GO:MF	GO:0004888	transmembrane signaling receptor activity	10
GO:MF	GO:0004930	G protein-coupled receptor activity	10
GO:MF	GO:0004984	olfactory receptor activity	10
GO:BP	GO:0007186	G protein-coupled receptor signaling pathway	10
GO:MF	GO:0038023	signaling receptor activity	10
GO:MF	GO:0060089	molecular transducer activity	10
KEGG	KEGG:04740	Olfactory transduction	10
WP	WP:WP3247	Aflatoxin B1 metabolism	10
GO:BP	GO:0007606	sensory perception of chemical stimulus	9
GO:BP	GO:0009593	detection of chemical stimulus	9
GO:BP	GO:0050906	detection of stimulus involved in sensory perception	9
GO:BP	GO:0050907	detection of chemical stimulus involved in sensory perception	9
GO:BP	GO:0051606	detection of stimulus	9
GO:BP	GO:0007608	sensory perception of smell	8
GO:BP	GO:0050911	detection of chemical stimulus involved in sensory perception of smell	8
GO:BP	GO:0007600	sensory perception	5
GO:BP	GO:0050877	nervous system process	5
GO:BP	GO:0003008	system process	2
GO:MF	GO:0005549	odorant binding	1
GO:BP	GO:0007165	signal transduction	1

## Sheet: Table S4
Table S4. Copy number of Fads genes
order	specis	common name	diet	Fads1	Fads2	Fads3	Fads4	Fads_total
Carnivora	Acinonyx jubatus	Cheetah	Carnivore	1	1	1	1	4
Carnivora	Ailuropoda melanoleuca	Giant panda	Herbivore	1	1	1	1	4
Cetartiodactyla	Balaenoptera acutorostrata	Common minke whale	Carnivore	1	1	1	0	3
Cetartiodactyla	Bison bison	American bison	Herbivore	1	1	1	2	5
Cetartiodactyla	Bos mutus	Wild yak	Herbivore	1	2	1	1	5
Cetartiodactyla	Bos taurus	Aurochs	Herbivore	1	1	1	2	5
Cetartiodactyla	Bubalus bubalis	Water buffalo	Herbivore	2	1	1	1	5
Primates	Callithrix jacchus	White-tufted-ear marmoset	Omnivore	1	1	1	0	3
Carnivora	Callorhinus ursinus	Northern fur seal	Carnivore	1	1	1	1	4
Cetartiodactyla	Camelus bactrianus	Bactrian camel	Omnivore	1	1	1	0	3
Cetartiodactyla	Camelus dromedarius	Dromedary	Herbivore	1	1	1	0	3
Carnivora	Canis lupus familiaris	Dog	Omnivore	1	1	1	1	4
Cetartiodactyla	Capra hircus	Domestic goat	Herbivore	1	2	1	2	6
Primates	Carlito syrichta	Philippine tarsier	Carnivore	1	1	1	1	4
Perissodactyla	Ceratotherium simum	White rhinoceros	Herbivore	1	1	1	1	4
Primates	Chlorocebus sabaeus	Green monkey	Omnivore	1	1	1	1	4
Afrotheria	Chrysochloris asiatica	Cape golden mole	Carnivore	1	1	1	0	3
Primates	Colobus angolensis palliatus	Peters Angola colobus	Herbivore	1	1	1	1	4
Laurasiatheria	Condylura cristata	Atar-nosed mole	Carnivore	1	1	1	1	4
Marsupialia	Dasypus novemcinctus	Nine-banded armadillo	Carnivore	1	1	1	1	4
Cetartiodactyla	Delphinapterus leucas	Beluga	Carnivore	1	1	1	0	3
Laurasiatheria	Desmodus rotundus	Vampire bat	Carnivore	1	1	1	1	4
Afrotheria	Echinops telfairi	Lesser hedgehog tenrec	Carnivore	1	1	0	1	3
Afrotheria	Elephantulus edwardii	Cape elephant shrew	Carnivore	1	1	1	1	4
Carnivora	Enhydra lutris	Sea otter	Carnivore	1	1	2	1	5
Laurasiatheria	Eptesicus fuscus	Big brown bat	Carnivore	1	1	1	1	4
Perissodactyla	Equus asinus asinus	African wild ass	Herbivore	1	1	1	0	3
Perissodactyla	Equus caballus	Horse	Herbivore	1	1	1	3	6
Perissodactyla	Equus przewalskii	Przewalski's wild horse	Herbivore	1	1	1	3	6
Laurasiatheria	Erinaceus europaeus	Western European hedgehog	Carnivore	0	1	0	1	2
Carnivora	Eumetopias jubatus	Steller sea lion	Carnivore	1	1	1	1	4
Carnivora	Felis catus	Domestic cat	Carnivore	1	1	1	1	4
Cetartiodactyla	Globicephala melas	long-finned pilot whale	Carnivore	1	1	1	0	3
Primates	Gorilla gorilla	Western gorilla	Herbivore	1	1	1	0	3
Laurasiatheria	Hipposideros armiger	Great roundleaf bat	Carnivore	1	1	1	1	4
Primates	Homo sapiens	Human	Omnivore	1	1	1	0	3
Cetartiodactyla	Lagenorhynchus obliquidens	Pacific white-sided dolphin	Carnivore	1	1	1	0	3
Carnivora	Leptonychotes weddellii	Weddell seal	Carnivore	1	2	1	1	5
Cetartiodactyla	Lipotes vexillifer	Baiji	Carnivore	1	1	1	0	3
Afrotheria	Loxodonta africana	African bush elephant	Herbivore	1	1	1	1	4
Carnivora	Lynx canadensis	Canada lynx	Carnivore	1	1	1	2	5
Primates	Macaca mulatta	Rhesus monkey	Omnivore	1	1	1	1	4
Pholidota	Manis javanica	Malayan pangolin	Carnivore	1	1	1	1	4
Laurasiatheria	Miniopterus natalensis	Natal long-fingered bat	Carnivore	1	1	1	1	4
Marsupialia	Monodelphis domestica	Gray short-tailed opossum	Carnivore	1	1	1	0	3
Cetartiodactyla	Monodon monoceros	Narwhal	Carnivore	1	1	1	0	3
Glires	Mus musculus	House mouse	Omnivore	1	1	1	1	4
Carnivora	Mustela putorius furo	Domestic ferret	Carnivore	1	1	1	1	4
Laurasiatheria	Myotis lucifugus	Little brown bat	Carnivore	0	1	1	2	4
Carnivora	Neomonachus schauinslandi	Hawaiian monk seal	Carnivore	1	1	1	1	4
Cetartiodactyla	Neophocaena asiaeorientalis	Yangtze finless porpoise	Carnivore	1	1	1	0	3
Carnivora	Neovison vison	American mink	Carnivore	0	1	1	1	3
Primates	Nomascus leucogenys	Northern white-cheeked Gibbon	Herbivore	1	1	1	0	3
Carnivora	Odobenus rosmarus	Walrus	Carnivore	1	1	1	1	4
Cetartiodactyla	Odocoileus virginianus	White-tailed deer	Herbivore	1	1	1	2	5
Cetartiodactyla	Orcinus orca	Killer whale	Carnivore	1	1	1	0	3
Ornithorhynchus	Ornithorhynchus anatinus	Duck-billed platypus	Carnivore	1	1	1	1	4
Afrotheria	Orycteropus afer	Aardvark	Carnivore	1	1	1	0	3
Glires	Oryctolagus cuniculus	European rabbit	Herbivore	1	1	1	1	4
Primates	Otolemur garnettii	Small-eared galago	Omnivore	1	1	1	1	4
Cetartiodactyla	Ovis aries	Mouflon	Herbivore	1	1	1	0	3
Primates	Pan troglodytes	Chimpanzee	Herbivore	1	1	1	0	3
Carnivora	Panthera pardus	Leopard	Carnivore	1	1	1	2	5
Carnivora	Panthera tigris altaica	Siberian tiger	Carnivore	1	1	1	2	5
Marsupialia	Phascolarctos cinereus	Koala	Herbivore	1	1	1	1	4
Laurasiatheria	Phyllostomus discolor	Pale spear-nosed bat	Omnivore	1	1	1	1	4
Cetartiodactyla	Physeter catodon	Sperm whale	Carnivore	1	1	1	0	3
Primates	Pongo abelii	Sumatran orangutan	Omnivore	1	1	1	0	3
Laurasiatheria	Pteropus alecto	Black flying fox	Herbivore	1	1	1	0	3
Laurasiatheria	Pteropus vampyrus	Large flying fox	Herbivore	1	1	1	0	3
Carnivora	Puma concolor	Cougar	Carnivore	1	1	1	2	5
Glires	Rattus norvegicus	Brown rat	Carnivore	1	1	1	1	4
Laurasiatheria	Rousettus aegyptiacus	Egyptian rousette	Herbivore	1	1	1	0	3
Marsupialia	Sarcophilus harrisii	Tasmanian devil	Carnivore	1	1	1	0	3
Laurasiatheria	Sorex araneus	Eurasian shrew	Omnivore	0	0	0	2	2
Carnivora	Suricata suricatta	Meerkat	Omnivore	1	1	1	1	4
Cetartiodactyla	Sus scrofa	Wild boar	Omnivore	1	1	1	0	3
Afrotheria	Trichechus manatus	West Indian manatee	Omnivore	1	1	1	1	4
Cetartiodactyla	Tursiops truncatus	Bottlenosed dolphin	Carnivore	1	1	1	0	3
Carnivora	Ursus americanus	American black bear	Omnivore	1	1	1	1	4
Carnivora	Ursus arctos	Brown bear	Omnivore	1	1	1	1	4
Carnivora	Ursus maritimus	Polar bear	Omnivore	1	1	1	1	4
Cetartiodactyla	Vicugna pacos	Alpaca	Herbivore	0	1	1	1	3
Marsupialia	Vombatus ursinus	Coarse-haired wombat	Herbivore	1	1	1	1	4
Carnivora	Vulpes vulpes	Red fox	Omnivore	1	1	1	0	3
Carnivora	Zalophus californianus	California sea lion	Carnivore	1	1	1	1	4

## Sheet: Table S5
Table S5. GO analysis of omnivore-high genes
Category	GO term ID	GO name	Count per 10 times
GO:CC	GO:0022627	cytosolic small ribosomal subunit	10
GO:CC	GO:0015935	small ribosomal subunit	6
GO:CC	GO:0022626	cytosolic ribosome	6
GO:CC	GO:0044391	ribosomal subunit	6
REAC	REAC:R-HSA-156827	L13a-mediated translational silencing of Ceruloplasmin expression	5
REAC	REAC:R-HSA-72613	Eukaryotic Translation Initiation	5
REAC	REAC:R-HSA-72649	Translation initiation complex formation	5
REAC	REAC:R-HSA-72662	Activation of the mRNA upon binding of the cap-binding complex and eIFs, and subsequent binding to 43S	5
REAC	REAC:R-HSA-72689	Formation of a pool of free 40S subunits	5
REAC	REAC:R-HSA-72695	Formation of the ternary complex, and subsequently, the 43S complex	5
REAC	REAC:R-HSA-72702	Ribosomal scanning and start codon recognition	5
REAC	REAC:R-HSA-72706	GTP hydrolysis and joining of the 60S ribosomal subunit	5
REAC	REAC:R-HSA-72737	Cap-dependent Translation Initiation	5
REAC	REAC:R-HSA-9735869	SARS-CoV-1 modulates host translation machinery	5
GO:MF	GO:0003723	RNA binding	3

## Sheet: Table S6
Table S6. Location of herbivore-high genes
Gene family id	Bos taurus protein ID	Location in Bos taurus (ARS-UCD1.3)	Equus caballus protein ID	Location in Equus caballus (EquCab3.0)	Gorilla gorilla protein ID	Location in Gorilla gorilla gorilla (Kamilah_GGO_v0)	Ailuropoda melanoleuca protein ID	Location in Ailuropoda melanoleuca (ASM200744v3)	Loxodonta africana protein ID	Location in Loxodonta africana (mLoxAfr1.hap2)	Nomascus leucogenys protein ID	Location in Nomascus leucogenys (Asia_NLE_v1)	Oryctolagus cuniculus protein ID	Location in Oryctolagus cuniculus (UM_NZW_1.0)
239	XP_005218527.1 NP_001039483.1 XP_005218588.1	chromosome 18 (24745188~24771810) (+) chromosome 18 (23983476~24015484) (+) chromosome 18 (23949029~23974965) (+)	XP_014593950.1 XP_023492782.1 XP_023492781.1 XP_023492783.1 XP_014593980.1 XP_001491878.1 XP_023492785.1	chromosome 3 (8538284~8560287) (-) chromosome 3 (8597258~8628491) (-) chromosome 3 (8643024~8676454) (-) chromosome 3 (8694864~8726493) (-) chromosome 3 (8742302~8773828) (-) chromosome 3 (8800353~8800355) (-) chromosome 3 (8917513~8955443) (-)	XP_030862793.1 XP_030858730.1 XP_030858421.1 XP_030858577.1	Un (8134~28411) (-) chromosome 16 (39097544~39122532) (+) chromosome 16 (39135758~39171907) (+) * at the same locus of XP_030858422.1 chromosome 16 (39190217~39246253) (-)	XP_002912289.2	chromosome 12 (53832537~53861995) (-)	XP_064129580.1 XP_064129581.1 XP_064129584.1 XP_064130085.1 XP_064130086.1 XP_064130087.1 XP_064129585.1 XP_064130090.1	chromosome 21 (60984068~61007780) (+) chromosome 21 (61059533~61077086) (+) chromosome 21 (61259290~61271641) (+) chromosome 21 (61308551~61330592) (+) chromosome 21 (61341185~61383796) (+) chromosome 21 (61410062~61452424) (+) chromosome 21 (61585660~61597673) (+) chromosome 21 (61669360~61694765) (+)	XP_030652753.1 XP_003263110.1	chromosome 2 (64449666~64480129) (+) chromosome 2 (64495522~64529254) (-)	XP_051703333.1 NP_001076234.1 XP_017197720.2	chromosome 5 (12005052~12044586) (-) chromosome 5 (12054194~12120738) (-) chromosome 5 (12140199~12171745) (-)
210	XP_024856785.1 XP_024857104.1 XP_024844944.1 XP_024857131.1 XP_024857128.1 XP_024844877.1 NP_001107239.1 XP_024843142.1	chromosome 13 (37095913~37155444) (-) chromosome 13 (11376055~11432331) (+) Un (6643~87700) (+) chromosome 13 (11200210~11301579) (-) chromosome 13 (10822457~10900472) (+) Un (117439~188863) (-) chromosome 13 (17641381~17708161) (-) chromosome 29 (307150~372013) (-)	XP_023487923.1	chromosome 29 (11936696~12022168) (+)	XP_030859592.1 XP_030871327.1 XP_030861503.1	chromosome 18 (2385697~2420727) (-) chromosome 10 (26887372~27006314) (-) chromosome 22 (356623~372282) (-)	XP_034500260.1 XP_034507484.1 XP_034507489.1 XP_034507495.1	chromosome 15 (24213920~24334129) (-) Un (8~1574) (+) Un (3507~14535) (+) Un (38~2418) (-)	XP_064141013.1	chromosome 4 (169080675~169169290) (+)	XP_030653488.1 XP_030654134.1 XP_030664751.1	chromosome 2 (73733616~73776553) (+) chromosome 18 (54820008~54920323) (+) Un (671~39433) (-)	XP_051703610.1 XP_008260633.1 XP_051676921.1 XP_051688394.1 XP_051689755.1 XP_051694537.1 XP_051696366.1	chromosome 6 (19114087~19147693) (-) chromosome 12 (146305197~146461699) (+) chromosome 13 (82290136~82398258) (+) Un (5036933~5181800) (+) Un (507980~712220) (-) Un (797615~866902) (-) Un (2222~113385) (-)
64	NP_001161132.1 XP_024857120.1 XP_024856821.1 NP_851370.1 XP_024857138.1 XP_005214515.2 XP_024846491.1 NP_001033673.1 XP_010809623.1 XP_002692230.1 NP_001159696.1 XP_010809644.2	chromosome 13 (43804302~43821493) (+) chromosome 13 (43444190~43465489) (+) chromosome 13 (43419524~43564711) (+) chromosome 13 (43617028~43626479) (+) chromosome 13 (43770425~43787702) (+) chromosome 13 (43646547~43664945) (+) chromosome 1 (157730384~157762600) (+) chromosome 13 (43578508~43587295) (+) chromosome 13 (43393693~43407689) (+) chromosome 13 (43687831~43711282) (+) chromosome 13 (437…	NP_001075364.1 NP_001075377.1 XP_001500793.3 XP_001500971.1 XP_023487747.1 XP_014592636.2 XP_001500212.1 XP_001500741.1 XP_023487946.1 XP_023487782.1 XP_001500932.2 XP_001501068.2 XP_001500336.2 XP_001916998.1 XP_023490369.1 XP_023490370.1	chromosome 29 (30324920~30338653) (+) chromosome 29 (30147003~30166577) (+) chromosome 29 (29890707~29916495) (+) chromosome 29 (30092495~30106130) (+) chromosome 29 (30221885~30235206) (+) chromosome 29 (29763330~29776731) (+) chromosome 29 (29783993~29797527) (+) chromosome 29 (29821338~29834514) (+) chromosome 29 (29840106~29854539) (+) chromosome 29 (29928477~29944633) (+) chromosome 29 (3004…	XP_004049048.3 XP_018890160.2 XP_018890161.1 XP_004049055.2 XP_018889913.2 XP_030871313.1	chromosome 10 (5123504~5136545) (+) chromosome 10 (4971263~4985085) (-) chromosome 10 (5179136~5209532) (-) * at the same locus of XP_018890163.1 chromosome 10 (5221286~5243243) (+) chromosome 10 (5292448~5306972) (-) chromosome 10 (4944509~4958793) (+)	XP_002927549.1 XP_011216629.1 XP_002919499.2 XP_002920387.1	chromosome 1 (194444636~194460777) (-) chromosome 1 (197267199~197347068) (+) chromosome 2 (21750996~21762400) (+) chromosome 15 (4420042~4433090) (-)	XP_023410451.2 XP_003415618.2 XP_064140886.1 XP_003410798.2 XP_003410652.2 XP_023404728.2 XP_003420268.2 XP_064145766.1 XP_064145769.1	chromosome 3 (82757648~82761653) (+) chromosome 3 (82799064~82815708) (+) chromosome 4 (142655537~142700164) (+) chromosome 4 (142895033~142930484) (-) chromosome 4 (142945916~142967803) (-) chromosome 4 (143125367~143157804) (-) chromosome 8 (11544905~11657378) (-) chromosome 8 (14981960~14995835) (-) chromosome 8 (15081963~15095877) (+)	XP_030674352.1 XP_030675218.1 XP_003282371.1 XP_003257640.1 XP_030675221.1 XP_003257644.2 XP_030679663.1 XP_012367631.1 XP_003261411.1 XP_003261439.1	chromosome 9 (109969257~109985788) (+) chromosome 9 (110036075~110076728) (-) chromosome 9 (110086780~110106251) (+) chromosome 9 (110165477~110178773) (-) chromosome 9 (110260916~110277740) (+) chromosome 9 (110288068~110302243) (-) chromosome 12 (14441013~14461403) (+) chromosome 13 (83397551~83414594) (-) chromosome 13 (83483032~83529556) (+) chromosome 13 (87082051~87122961) (+)	NP_001254517.1 NP_001075756.1 NP_001075466.1 XP_051705811.1 XP_002715183.1 XP_008263557.1 NP_001075719.1 XP_051690729.1 NP_001284426.1 XP_051690914.1 XP_051696537.1 XP_008246832.3	chromosome 7 (160478868~160489813) (-) chromosome 7 (160547747~160561999) (+) chromosome 7 (171012213~171058065) (+) chromosome 7 (171085869~171151782) (-) chromosome 13 (121137978~121167753) (-) chromosome 13 (121183387~121196984) (-) Un (912718~949827) (-) Un (1617585~1641427) (+) Un (1672963~1693459) (+) Un (2003051~2217825) (+) Un (54600~73514) (-) Un (80897~85826) (-)
539	XP_002693257.2 XP_002693256.1	chromosome 15 (48091135~48092199) (-) chromosome 15 (48083987~48084943) (-)	XP_001499121.2 XP_001499131.3	chromosome 7 (76460958~76461914) (+) chromosome 7 (76469884~76476747) (+)	XP_004050598.1	Un (1134620~1135576) (+)	XP_002930749.2 XP_002930744.2 XP_002930743.2 XP_011215815.2 XP_034523502.1 XP_034523503.1 XP_034523505.1 XP_002926116.2 XP_034505980.1 XP_002931324.2	chromosome 8 (57258147~57259091) (-) chromosome 8 (57312544~57313488) (-) chromosome 8 (57320571~57321515) (-) chromosome 8 (57363220~57364158) (+) chromosome 8 (57806994~57808085) (+) chromosome 8 (57812900~57814009) (+) chromosome 8 (57853644~57854644) (-) chromosome 8 (58055443~58056752) (+) Un (4983~5939) (-) Un (1408~2776) (-)	XP_064145297.1 XP_064145320.1 XP_064145563.1 XP_003421560.2 XP_003421559.3 XP_010599256.3 XP_064145330.1 XP_003421598.4 XP_003421499.2 XP_003421497.1 XP_003421495.1 XP_003421596.1 XP_064145333.1 XP_010599249.2	chromosome 7 (80338627~80340151) (+) chromosome 7 (81749211~81750390) (-) chromosome 7 (82247892~82248894) (+) chromosome 7 (82297185~82298141) (-) chromosome 7 (82307776~82309451) (-) chromosome 7 (83878226~83879282) (+) chromosome 7 (84007491~84008501) (+) chromosome 7 (84027863~84028856) (+) chromosome 7 (84101140~84102090) (+) chromosome 7 (84164769~84166372) (+) chromosome 7 (84186395~841875…	XP_003254881.1	chromosome 15 (66392953~66394003) (+)	NP_001164937.1 XP_002708606.2 XP_002708608.2	chromosome 1 (160344536~160345492) (+) chromosome 1 (160407385~160409498) (-) chromosome 1 (160539167~160545466) (-)
538	XP_024844411.1 XP_024844408.1 XP_024844426.1 XP_024844522.1 NP_001073092.1	chromosome X (4521270~4538390) (+) chromosome X (4394743~4395407) (-) chromosome X (4689565~4690229) (-) chromosome X (4337797~4383373) (-) chromosome X (52955504~52961609) (-)	XP_005614530.1 XP_023489850.1 XP_023489461.1 XP_023491003.1	chromosome X (99116773~99122449) (-) chromosome X (86481422~86486544) (-) chromosome X (99102885~99108553) (+) chromosome Un (10214~12289) (+)	XP_018874642.2 XP_004064845.1 XP_030861814.1	chromosome X (97877919~97882525) (-) chromosome X (113686537~113691575) (+) chromosome X (113598585~113603622) (-)	XP_034504735.1	chromosome X (84179789~84181417) (-)	N/A	N/A	XP_003262315.2	chromosome X (106448288~106454056) (+)	XP_008271372.2	chromosome X (94517729~94523607) (+)
536	XP_002698819.1 XP_002698359.1	chromosome 28 (277568~278509) (+) chromosome 26 (401778~402719) (+)	XP_023510743.1 XP_001915974.2 XP_023490760.1	chromosome 12 (13668630~13668632) (+) chromosome 12 (15939468~15940427) (+) chromosome Un (26540~27475) (+)	XP_004051155.3	chromosome 11 (39626424~39627365) (+)	XP_002930089.1 XP_034500704.1 XP_002930092.1 XP_034508886.1	chromosome 16 (77206455~77207405) (+) chromosome 16 (77243613~77244981) (+) chromosome 16 (77245469~77246410) (+) Un (301~1251) (-)	XP_064145086.1 XP_023398134.2 XP_003423391.2 XP_023398423.2 XP_064145088.1 XP_003423532.2 XP_003423534.2 XP_064145434.1 XP_064145156.1 XP_064145157.1 XP_064145435.1 XP_003422402.2 XP_064145177.1 XP_064145179.1 XP_064145454.1 XP_064145180.1 XP_064145455.1 XP_064145456.1 XP_023398129.2 XP_023397310.2 XP_003422387.2 XP_003423394.2 XP_064145228.1 XP_003423713.2 XP_064152232.1 XP_064152246.1 XP_003423…	chromosome 7 (22939880~22940821) (+) chromosome 7 (22976237~22977154) (+) chromosome 7 (22989971~22990912) (+) chromosome 7 (23008333~23009274) (+) chromosome 7 (23024660~23025601) (+) chromosome 7 (23040647~23041588) (+) chromosome 7 (27109276~27111058) (-) chromosome 7 (27131519~27132460) (-) chromosome 7 (27163844~27164785) (-) chromosome 7 (27182086~27183097) (-) chromosome 7 (27196340~272080…	XP_003275322.1 XP_012364699.2	chromosome 4 (75297541~75298516) (+) chromosome 4 (75328672~75329615) (+)	XP_017205125.1 XP_051687290.1 XP_002708956.2	chromosome 1 (202414993~202415934) (+) chromosome 1 (202467320~202468998) (+) chromosome 1 (202477968~202478909) (+)
518	XP_002692878.1 XP_005215764.1	chromosome 14 (77517729~77533831) (-) chromosome 14 (77500470~77515623) (-)	XP_005613203.2 XP_014583412.2 XP_023490762.1 XP_023491010.1 XP_023504144.1	chromosome 9 (2685914~2700159) (+) chromosome 9 (3541834~3555209) (-) chromosome Un (2403~13193) (-) chromosome Un (1082~11867) (-) chromosome 9 (3624968~3635753) (-)	XP_004047289.1	chromosome 8 (82102132~82117814) (-)	XP_002916948.2	chromosome 9 (56103632~56117102) (-)	XP_003408290.1	chromosome 14 (37150864~37173258) (-)	XP_003268314.1	chromosome 16 (21721198~21737460) (+)	XP_002710612.1 XP_002710614.2	chromosome 3 (100524142~100538105) (+) chromosome 3 (101474121~101491049) (-)
730	XP_002685950.3 XP_002685951.3	chromosome 3 (10854187~10855131) (+) chromosome 3 (10868792~10869736) (+)	XP_014595297.1 XP_014595271.1	chromosome 5 (34998319~34998321) (+) chromosome 5 (34989866~34990810) (+)	XP_018864946.1	chromosome 1 (129426129~129427065) (-)	XP_034523566.1 XP_002927316.1 XP_002927315.1 XP_019663520.2	chromosome 8 (125780519~125781463) (+) chromosome 8 (125786924~125787868) (+) chromosome 8 (125794901~125795845) (+) chromosome 8 (125808176~125809187) (+)	XP_003415028.1	chromosome 3 (193523441~193524847) (-)	XP_012366561.2 XP_012366350.2	chromosome 12 (42601494~42602432) (+) chromosome 12 (42619920~42620872) (+)	XP_002715369.1	chromosome 13 (34582544~34583497) (+)
740	XP_003587015.3 XP_024831407.1	chromosome 15 (46969298~46970311) (+) chromosome 15 (46953593~46954546) (+)	XP_005612370.2 XP_001499568.2	chromosome 7 (77232203~77238435) (-) chromosome 7 (77303707~77303709) (-)	XP_004050621.2 XP_004050624.3	Un (1629083~1630072) (-) Un (1700467~1701456) (-)	XP_034521496.1 XP_002925046.2	chromosome 8 (58498467~58505195) (-) chromosome 8 (58539969~58547698) (-)	XP_064145279.1 XP_003422938.1 XP_064145292.1 XP_064144613.1 XP_064145309.1	chromosome 7 (79326296~79327732) (+) chromosome 7 (79525360~79527863) (+) chromosome 7 (80036500~80038747) (+) chromosome 7 (81179278~81181781) (-) chromosome 7 (81379884~81381088) (-)	XP_003254897.1	chromosome 15 (66863245~66864321) (-)	XP_051679009.1	chromosome 1 (160973944~160981703) (-)
786			XP_014595331.2	chromosome 5 (41787712~41787714) (+)	XP_030860848.1 XP_030858015.1	chromosome 1 (122841309~122853929) (-) chromosome 1 (122987341~122996501) (-)	XP_034497795.1	chromosome 2 (89355166~89367781) (-)	XP_064136052.1 XP_064131214.1	chromosome 3 (182466180~182468933) (-) chromosome 22 (66058176~66066436) (+)	XP_030680360.1	chromosome 12 (48875846~48887930) (+)	XP_051714129.1 XP_051695705.1 XP_051698164.1	chromosome 13 (40148536~40155994) (+) Un (76345~77977) (+) Un (171018~173227) (-)
801	XP_005216701.1 XP_002693918.1	chromosome 16 (4933317~4979013) (+) chromosome 16 (5019511~5065979) (+)	XP_005609676.2 XP_023496074.1	chromosome 5 (3432643~3468328)(+) chromosome 5 (3385585~3411431)(+)	XP_004028360.2 XP_018891477.2	chromosome 1 (177825872~177857502) (+) chromosome 1 (177874139~177896659) (+)	XP_034522841.1	chromosome 8 (96752753~96781697) (-)	XP_023404145.2	chromosome 20 (66846159~66899109) (-)	XP_030668307.1 XP_030668943.1	chromosome 5 (53527517~53550154) (-) chromosome 5 (53566592~53607147) (-)	XP_002717590.1 XP_008266702.1	chromosome 16 (20191880~20233455) (+) chromosome 16 (20299640~20305361) (+)
835	XP_003587067.2 XP_010811217.2	chromosome 15 (78050177~78051085) (+) chromosome 15 (78066065~78066991) (-)	XP_005598187.3 XP_005613639.1	chromosome 12 (15406802~15407710) (-) chromosome 12 (16682096~16683004) (-)	XP_018891654.2 XP_030871604.1	chromosome 11 (38126156~38127141) (+) chromosome 11 (72114975~72115964) (-)	XP_011215484.1	chromosome 16 (76247580~76248488) (+)	XP_064145388.1 XP_003422379.4 XP_064145393.1 XP_064145394.1 XP_064145440.1 XP_003423498.2 XP_064145498.1 XP_064145499.1 XP_064145503.1 XP_003412130.2 XP_003412279.1 XP_023397840.1 XP_064135045.1 XP_003423463.4 XP_064135046.1 XP_064135078.1 XP_064135077.1 XP_023398286.2 XP_064135047.1 XP_064135088.1 XP_064135086.1 XP_064135050.1 XP_064135102.1 XP_003422760.3 XP_064135114.1 XP_023398448.2 XP_003423…	chromosome 7 (22421959~22422861) (-) chromosome 7 (22757497~22758429) (-) chromosome 7 (22795388~22796320) (+) chromosome 7 (22801615~22806704) (+) chromosome 7 (27346732~27347932) (-) chromosome 7 (27392094~27393133) (+) chromosome 7 (33206956~33208085) (-) chromosome 7 (33250960~33251892) (+) chromosome 7 (33580625~33581521) (+) chromosome 7 (34502446~34504101) (-) chromosome 7 (34525471~345263…	XP_012359217.2 XP_030665896.1 XP_030665973.1 XP_003275291.2 XP_012364673.1 XP_003281149.2 XP_003275292.1	chromosome 4 (74908403~74909398) (+) chromosome 4 (74943757~74944677) (+) chromosome 4 (74981179~74982111) (+) chromosome 4 (75018941~75019873) (+) chromosome 4 (75057996~75058928) (-) chromosome 4 (75118919~75119851) (-) chromosome 4 (75146649~75147578) (+)	XP_008270705.1	chromosome 1 (201334440~201335369) (+)
871	XP_015330454.1 XP_002693832.3	chromosome 15 (81383730~81385093) (-) chromosome 15 (81560634~81561581) (+)	XP_001497513.3 XP_001497764.4 XP_001915163.3	chromosome 12 (21703156~21704103) (+) chromosome 12 (21976278~21977282) (-) chromosome 12 (21661998~21662945) (-)	XP_004051263.2 XP_030872381.1	chromosome 11 (42018156~42019133) (+) chromosome 11 (42006603~42007580) (-)	XP_002922743.2	chromosome 16 (79084716~79085696) (-)	XP_010599228.1 XP_010601047.2 XP_010599227.2 XP_003421443.2 XP_003421442.2 XP_003421441.2 XP_003421440.3	chromosome 7 (18315852~18317220) (+) chromosome 7 (18329167~18330389) (+) chromosome 7 (18342622~18343768) (+) chromosome 7 (18360669~18361865) (+) chromosome 7 (18372516~18374153) (+) chromosome 7 (18385814~18386882) (+) chromosome 7 (18404734~18406058) (+)	XP_012367770.1 XP_030663380.1	chromosome 4 (77663823~77664795) (+) chromosome X (35539037~35608492) (+)	XP_002709019.2	chromosome 1 (204959390~204961588) (-)
504	XP_010811206.1 XP_002693733.1 XP_024841688.1 XP_002693715.1	chromosome 15 (79707886~79708820) (+) chromosome 15 (79695860~79696801) (+) chromosome 26 (291969~292909) (+) chromosome 15 (79335729~79336679) (+)	XP_001915640.2 XP_014584981.1	chromosome 12 (14085327~14086274) (-) chromosome 12 (19219194~19220135) (+)	XP_030872367.1	chromosome 11 (40205216~40206204) (+)	XP_002926930.2 XP_011232654.1 XP_002926932.2	chromosome 16 (77796393~77797352) (+) chromosome 16 (77804178~77805128) (+) chromosome 16 (77815257~77821146) (+)	XP_064145064.1 XP_003422908.2 XP_064145065.1 XP_064145067.1 XP_064145374.1 XP_064145375.1 XP_064145127.1 XP_064145128.1 XP_064145129.1 XP_010600588.2 XP_003422906.2 XP_064144167.1 XP_064145202.1 XP_064145203.1 XP_064144168.1 XP_023398016.2 XP_064135130.1 XP_064135132.1 XP_064135134.1	chromosome 7 (20793478~20794563) (-) chromosome 7 (20819994~20821216) (-) chromosome 7 (20830184~20831233) (-) chromosome 7 (20848792~20850206) (-) chromosome 7 (20898410~20900222) (-) chromosome 7 (20906181~20907161) (-) chromosome 7 (25365184~25366349) (-) chromosome 7 (25425777~25426744) (-) chromosome 7 (25433119~25434303) (-) chromosome 7 (30826082~30827598) (+) chromosome 7 (30832331~308353…	XP_030665897.1 XP_030665978.1	chromosome 4 (75803522~75804490) (+) chromosome 4 (75825617~75826555) (+)	XP_002709182.1	chromosome 1 (203250705~203251661) (+)
492	XP_002687477.1 XP_002687635.1	chromosome 5 (57855480~57856406) (-) chromosome 5 (57724117~57725043) (-)	XP_001504765.2 XP_001491262.3 XP_001491449.2 XP_023497993.1	chromosome 6 (74152880~74153809) (-) chromosome 6 (74138774~74139703) (-) chromosome 6 (74236450~74237379) (+) chromosome 6 (74116884~74117813) (-)	XP_004053350.1	chromosome 12 (29454638~29455567) (-)	XP_034500197.1 XP_002930360.1	chromosome 15 (32991653~32992722) (+) chromosome 15 (33035544~33036470) (+)	XP_003405594.2 XP_010596075.2 XP_064141205.1 XP_010599445.2 XP_064141301.1 XP_064141206.1 XP_023395279.1 XP_064141322.1 XP_003405147.1 XP_003405591.2 XP_003405543.2	chromosome 4 (81711371~81713334) (-) chromosome 4 (81727827~81728990) (-) chromosome 4 (82510733~82511662) (+) chromosome 4 (82527464~82528863) (-) chromosome 4 (82602019~82602948) (+) chromosome 4 (82725073~82726084) (+) chromosome 4 (83752289~83753250) (-) chromosome 4 (83846774~83847873) (-) chromosome 4 (83933882~83935048) (-) chromosome 4 (84033338~84034310) (-) chromosome 4 (86603102-866042…	XP_003252906.1	chromosome 11 (55724412~55725445) (-)	XP_051701592.1 XP_051701591.1 XP_008254819.2 XP_008254937.1 XP_017193957.2 XP_002722578.1	chromosome 4 (46762691~46764256) (+) chromosome 4 (46787551~46788480) (+) Un (5091416~5092345) (-) Un (5115616~5116993) (-) Un (236256~237437) (+) Un (244623~245599) (+)
355	XP_005213215.1 XP_002691618.3 XP_002691617.5	chromosome 11 (93839285~93840220) (+) chromosome 11 (93871209~93872144) (+) chromosome 11 (93856853~93857776) (+)	XP_014591753.1 XP_014591755.2 XP_023485448.1 XP_014591754.2 XP_003364180.1 XP_001501013.3 XP_005606083.2 XP_005606080.2	chromosome 25 (27342931~27343866) (+) chromosome 25 (27400072~27401007) (+) chromosome 25 (27386578~27387513) (+) chromosome 25 (27376639~27377574) (+) chromosome 25 (27356517~27357452) (+) chromosome 25 (27330438~27331373) (+) chromosome 25 (27018858~27019802) (+) chromosome 25 (26859070~26860050) (+)	XP_004048617.3 XP_030870641.1	chromosome 9 (93486555~93494273) (+) chromosome 9 (93518983~93520026) (+)	XP_002930770.2 XP_034519617.1 XP_002930768.1 XP_034508801.1 XP_011215884.2	chromosome 7 (48765812~48766836) (+) chromosome 7 (48780809~48785139) (+) chromosome 7 (48793163~48794092) (+) Un (7~603) (+) chromosome 7 (48807718~48816122) (+)	XP_003407506.1 XP_003407507.1 XP_010585957.1 XP_010585958.1 XP_010585959.2 XP_010585960.1 XP_064126409.1 XP_064126412.1 XP_064126414.1 XP_064126417.1	chromosome 9 (52669149~52670358) (-) chromosome 9 (52692472~52693698) (-) chromosome 9 (52709285~52711405) (-) chromosome 9 (52735801~52736998) (-) chromosome 9 (52820587~52822757) (-) chromosome 9 (52863553~52865663) (-) chromosome 18 (65242654~65267253) (+) chromosome 18 (65367436~65371707) (+) chromosome 18 (65489344~65493510) (+) chromosome 18 (65590863~65595030) (+)	XP_003264149.2 XP_030672332.1	chromosome 8 (98885260~98886300) (+) chromosome 8 (98849944~98860676) (+)	XP_008271584.1 XP_002719076.2 XP_002720497.1 XP_002720536.1 XP_002720537.1	chromosome 1 (4491167~4492096) (-) chromosome 19 (12642920~12644485) (-) chromosome 1 (4516517~4517749) (-) chromosome 1 (4532443~4533402) (-) chromosome 1 (4548478~4549776) (-)
263	XP_024845106.1 NP_001069817.1 XP_002699640.2 XP_024831434.1	Un (6042934~6043728) (+) chromosome 16 (51053634~51077798) (+) chromosome X (22473870~22474663) (-) chromosome 15 (50728802~50729386) (+)	XP_023491765.1	chromosome 2 (48417803~48448530) (+)	XP_004024528.1	Un (7556~38924) (+)	XP_011229554.3 XP_011224702.2 XP_034504794.1 XP_034506159.1 XP_002931443.2 XP_034508626.1	chromosome 11 (520895~539526) (-) chromosome 14 (106149616~106207355) (+) chromosome X (34605433~34606017) (-) Un (1440~1772) (+) Un (174~827) (-) Un (9~341) (-)	XP_003413558.1 XP_064145344.1 XP_023399484.2	chromosome 3 (35256102~35286632) (-) chromosome 7 (86268177~86270625) (+) chromosome 11 (29389123~29452918) (-)	XP_030666095.1 XP_030661718.1	chromosome 4 (487619~556536) (-) chromosome 24 (2616492~2649591) (-)	XP_051682857.1 XP_051683288.1 XP_051696424.1 XP_051696437.1	chromosome X (31183354~31184223) (-) chromosome X (64595283~64596564) (-) Un (318288~363300) (-) Un (96532~121486) (+)
326	XP_002693445.1 XP_024831430.1	chromosome 15 (50270483~50271433) (-) chromosome 15 (50310273~50311217) (+)	XP_005612356.1 XP_005612357.1 XP_005612139.1	chromosome 7 (74751563~74752507) (-) chromosome 7 (74784816~74785766) (+) chromosome 7 (74805008~74805958) (+)	XP_004050575.3	Un (395038~395988) (-)	XP_002928637.2 XP_002928623.2 XP_034521495.1 XP_002928638.1 XP_002928625.1 XP_034505966.1 XP_011234732.2	chromosome 8 (56972917~56973861) (-) chromosome 8 (56992696~56993706) (+) chromosome 8 (57003758~57004788) (+) chromosome 8 (57016498~57017442) (-) Un (1496~2455) (-) Un (8~575) (-) Un (1381~1934) (-)	XP_003421579.2 XP_010599234.2 XP_003421473.2 XP_010599246.2 XP_023396358.1 XP_003421577.2 XP_023396359.2	chromosome 7 (52669149~52670358) (-) chromosome 7 (52692472~52693698) (+) chromosome 7 (52709285~52711405) (+) chromosome 7 (52735801~52736998) (+) chromosome 7 (52820587~52822757) (-) chromosome 7 (52863553~52865663) (-) chromosome 7 (65242654~65267253) (+)	XP_030685161.1 XP_003254565.1 XP_012359354.2 XP_003254863.3 XP_012357765.2	chromosome 15 (65877636~65879044) (-) chromosome 15 (65896378~65897322) (+) chromosome 15 (65905290~65906198) (+) chromosome 15 (65922474~65923424) (-) chromosome 15 (65934783~65937406) (-)	XP_017203513.2 XP_008266094.2 NP_001164898.1 XP_002708598.3 NP_001164900.1	chromosome 1 (159367514~159369895) (-) chromosome 1 (159403170~159404114) (-) chromosome 1 (159421142~159422101) (-) chromosome 1 (159429848~159430810) (-) chromosome 1 (159489860~159490810) (+)
334	NP_001095419.1 XP_024838975.1	chromosome 2 (133363649~133369761) (+) chromosome 2 (133387635~133396836) (-)	XP_023491377.1 XP_023490678.1 XP_023491379.1 XP_023491380.1	chromosome 2 (34857522~34863728) (+) chromosome Un (3154~9911) (-) chromosome 2 (34877915~34884517) (+) chromosome 2 (34901421~34908121) (+)	XP_004024834.3 XP_030864486.1 XP_030864494.1	chromosome 1 (15099081~15106969) (-) chromosome 1 (15062216~15069018) (-) chromosome 1 (15077663~15083620) (-)	XP_034500846.1 XP_011218603.2 XP_034508994.1	chromosome 2 (364598~369298) (-) chromosome 2 (375253~382678) (-) Un (38~2519) (+)	XP_064137452.1	chromosome 3 (54021473~54040121) (-)	XP_030661285.1	chromosome 24 (19571273~19579479) (-)	XP_017202003.2 XP_002716053.1	chromosome 13 (133642936~133662303) (+) chromosome 13 (133667638~134459343) (-)
369	NP_001040093.1 XP_010803015.1	chromosome 4 (87407411~87408316) (-) chromosome 4 (106839840~106840765) (+)	XP_023494575.1 XP_001490178.3 XP_014594720.1 XP_001490224.1 XP_023494557.1 XP_014594513.1	chromosome 4 (96604594~96605526) (+) chromosome 4 (96631053~96632054) (+) chromosome 4 (96647053~96647994) (+) chromosome 4 (96654354~96655310) (+) chromosome 4 (96663242~96664095) (+) chromosome 4 (79196382~79197286) (-)	XP_004046446.1 XP_004046177.1	chromosome 7 (135811528~135812466) (+) chromosome 7 (115200574~115201449) (-)	XP_002919072.3	chromosome 1 (185192681-185193693) (-)	XP_003407072.1	chromosome 8 (26431287~26432265) (+)	XP_003261308.1	chromosome 13 (72135394~72136381) (-)	XP_002712122.1	chromosome 7 (151917560~151918654) (-)
387	XP_015330215.2 XP_010810926.2	chromosome 15 (48202380~48203333) (-) chromosome 15 (48207954~48208892) (-)	XP_001504262.2 XP_001499040.4	chromosome 7 (76235093~76236037) (-) chromosome 7 (76377656~76378603) (+)	XP_018891316.2	Un (1068607~1070437) (+)	XP_011231750.2 XP_011231749.2 XP_002926150.1	chromosome 8 (57727202~57728161) (+) chromosome 8 (57733819~57734780) (+) Un (308~1255) (+)	XP_003421556.2 XP_003421555.2 XP_064145323.1 XP_064145565.1 XP_064145566.1 XP_064145324.1 XP_003421550.2 XP_010599270.2 XP_003421609.2 XP_010599269.2	chromosome 7 (82355683~82356636) (-) chromosome 7 (82394736~82395683) (-) chromosome 7 (82440651~82441604) (-) chromosome 7 (82463388~82464338) (-) chromosome 7 (82479698~82480645) (-) chromosome 7 (82573526~82574753) (-) chromosome 7 (82591594~82592808) (-) chromosome 7 (82600750~82601786) (-) chromosome 7 (82616229~82617199) (-) chromosome 7 (82642273~82643426) (-)	XP_030650621.1	chromosome 15 (66320141~66321101) (+)	NP_001164929.1 NP_001164906.1 XP_051681812.1 XP_002708604.1 XP_002708605.2 NP_001164908.1	chromosome 1 (160232374~160233321) (+) chromosome 1 (159584859~159585800) (-) chromosome 1 (159857788~159858747) (-) chromosome 1 (159869971~159870918) (-) chromosome 1 (159879665~159880618) (-) chromosome 1 (159642581~159643528) (+)
397	XP_005203503.1 XP_010801083.1	chromosome 3 (7931698~7947624) (-) chromosome 3 (8037709~8044279) (-)	XP_023496617.1 XP_005609945.1 XP_023496614.1 XP_005609956.1	chromosome 5 (32662971~32666840) (+) chromosome 5 (32609845~32616782) (+) chromosome 5 (32621826~32640987) (+) chromosome 5 (32719177~32734826) (+)	XP_030872486.1 XP_030862538.1 XP_030862423.1	chromosome 1 (132382486~132392687) (+) Un (11182~23822) (+) Un (368~11220) (-)	XP_002920151.2	chromosome 8 (123501353~123515882) (-)	XP_064138942.1	chromosome 3 (196897724~196976309) (+)	XP_004089881.1 XP_012366783.2 XP_012366786.1	chromosome 12 (39978452~39993996) (-) chromosome 12 (40026373~40033367) (+) chromosome 12 (40055079~40069520) (-)	XP_008262393.1 XP_008262399.3	chromosome 13 (31708585~31828139) (-) chromosome 13 (31782538~31790987) (-)
404	XP_010810582.1 XP_002683748.1	chromosome 15 (1094435~1095322) (-) chromosome 15 (84232029~84232958) (+)	XP_005613986.2 XP_014584950.2 XP_023510713.1	chromosome Un (550~1479) (+) chromosome 12 (18788624~18789552) (-) chromosome 12 (16830348~16831277) (-)	XP_030872345.1	chromosome 11 (39475594~39476523) (+)	XP_034500700.1 XP_002931277.2 XP_002930287.2	chromosome 16 (76657187~76658153) (+) chromosome 16 (76777151~76778077) (-) Un (1564~2344) (+)	XP_064145387.1 XP_064145081.1 XP_003412112.2 XP_010590356.2 XP_010600447.1 XP_023397842.2 XP_064134997.1 XP_064135001.1 XP_064135026.1 XP_064135032.1 XP_064135058.1 XP_064135075.1 XP_064135089.1 XP_064135053.1 XP_064135142.1 XP_064135175.1 XP_064135174.1 XP_064135178.1 XP_064135184.1 XP_064135220.1	chromosome 7 (22235401~22236358) (+) chromosome 7 (22409063~22410141) (-) chromosome 7 (33592168~33594278) (+) chromosome 7 (33788214~33789410) (-) chromosome 22 (2798098~2799285) (-) chromosome 22 (3046782~3048486) (-) Un (550854~561520) (+) Un (584562~595804) (-) Un (287373~305764) (+) Un (94703~131984) (+) Un (644390~647812) (-) Un (1057174~1089967) (-) Un (2722325~2723806) (+) Un (2967999~297…	XP_003275292.1	chromosome 4 (75146649~75147578) (+)	XP_008270904.2 XP_008270991.1	chromosome 1 (201868637~201873030) (+) chromosome 1 (202219467~202220408) (+)
447	XP_002689932.1 XP_003586477.2	chromosome 8 (94103682~94104623) (+) chromosome 8 (94248419~94249366) (-)	XP_001493571.3 XP_001493948.3 XP_023485553.1	chromosome 25 (10790929~10791933) (-) chromosome 25 (10480961~10481920) (+) chromosome 25 (10704455~10705414) (-)	XP_004048432.3	chromosome 9 (75436803~75437762) (+)	XP_002929621.2 XP_002929618.2	chromosome 7 (33450754~33451737) (+) chromosome 7 (33545313~33550659) (-)	XP_023401090.1 XP_010586325.2	chromosome 9 (72388362~72396590) (+) chromosome 9 (72430706~72431685) (+)	XP_012356151.1	chromosome 1a (30062161~30063119) (-)	XP_002708187.1	chromosome 1 (22658167~22659209) (-)

## Sheet: Table S7
Table S7. Location of carnivore-high genes
Gene family id	Felis catus protein ID	Location in Felis catus (F.catus_Fca126_mat1.0)	Zalophus californianus protein ID	Location in Zalophus californianus (mZalCal1.pri.v2)	Desmodus rotundus protein ID	Location in Desmodus rotundus (HLdesRot8A)	Rattus norvegicus protein ID	Location in Rattus norvegicus (mRatBN7.2)	Eptesicus fuscus protein ID	Location in Eptesicus fuscus (DD_ASM_mEF_20220401; no X and Y chromosome data)
294	XP_003984458.1	chromosome A3 (118764593~118764706) (+)	XP_027448010.1 XP_027476212.1	chromosome 9 (21747912~21748025) (-) chromosome 8 (22212785~22212898) (-)	XP_024426002.1 XP_024426004.1 XP_045059705.1 XP_024426040.1 XP_024426098.1 XP_045059607.1 XP_024426322.1 XP_045059628.1	chromosome Un (4399972~4400445) (+) chromosome 12 (53091444~53092267) (+) XP_045059705.1 (no data from NCBI) chromosome 12 (53045822~53052541) (+) chromosome 12 (69501273~68526547) (-) chromosome 12 (52760544~52770340) (-) chromosome 12 (53196287~53197063) (+) chromosome Un (115~609) (+)	NP_001128162.1	chromosome 6 (25471452~25471565) (+)	N/A	N/A
333	XP_003997948.1 XP_023105484.2	chromosome E2 (17795282~17802265) (-) chromosome E3 (38635156~38635665) (+)	XP_027444526.1 XP_027447045.1 XP_035577748.1 XP_027460917.1 XP_035577992.1 XP_027469899.1 XP_027473783.1 XP_027474890.1	chromosome 3 (52364582~52364842) (+) chromosome 3 (99116821~99117081) (-) chromosome 9 (31485968~31486228) (-) chromosome 5 (44646603~44646863) (+) chromosome 10 (64298871~64299131) (+) chromosome 4 (30964306~30964566) (-) chromosome 17 (43674497~43679901) (+) chromosome 17 (18211104~18211364) (-)	XP_045050467.1 XP_024431714.1 XP_024433300.1	chromosome Un (23179230~23187196) (+) chromosome Un (9171373~9171708) (-) chromosome 12 (33527414~33542656) (-)	XP_038967474.1 NP_001138745.1	chromosome 5 (69646379~69646672) (+) chromosome 1 (85875246~85882405) (-)	XP_008151882.2 XP_008138046.1	chromosome 20 (38338133~38338514) (+) chromosome 21 (20345036~20352609) (-)
376	XP_044912101.1 XP_044912877.1 XP_011283697.1	chromosome B1 (137714525~137715602) (+) chromosome B1 (203659123~203660147) (+) chromosome C1 (165270190~165275827) (+)	XP_027444444.2 XP_035583236.1	chromosome 3 (140070470~140076045) (+) chromosome 4 (18-331652~180332785) (-)	XP_045052249.1 XP_045055696.1 XP_024422824.1	chromosome 2 (163441931~163451717) (+) chromosome 8 (114171019~114172420) (+) chromosome X (27617698~27619212) (-)	XP_038943607.1 XP_038947287.1 NP_001104764.1 XP_038959536.1	chromosome 10 (78217793~78218866) (+) chromosome 13 (65941115~65942188) (-) chromosome 3 (60578724~60584626) (+) chromosome 2 (117500942~117501979) (-)	XP_027996711.1	chromosome 11 (52771453~52812174) (+)

## Sheet: Table S8
Table S8. Location of omnivore-high genes
Gene family id	Homo_sapiens protein ID	Location in Homo sapiens (GRCh38.p14)	Mus_musculus preotein ID	Location in Mus musculus (GRCm39)	Phyllostomus_discolor protein ID	Location in Phyllostomus discolor (assembly mPhyDis1.pri.v3)	Canis lupus familiaris protein ID	Location in Canis lupus familiaris (GCF_014441545.1)	Sorex araneus protein ID	Location in Sorex araneus (mSorAra2.pri)	Suricata suricatta protein ID	Location in Suricata suricatta (meerkat_22Aug2017_6uvM2_HiC)	Callithrix jacchus protein ID	Location in Callithrix jacchus(mCalJa1.2.pat.X)	Macaca mulatta protein ID	Location in Macaca mulatta (Mmul_10)
257	NP_002943.2	Un (28246~30773) (-) ; chromosome 16 (1962098~1964625) (-)	XP_036010329.1 XP_036010330.1 XP_036021546.1 XP_036008359.1 NP_032529.2	chromosome 8 (106311951~106312832) (-) chromosome 8 (107811139~107812020) (-) chromosome 5 (129700054~129700935) (-) chromosome 6 (122672960~122673841) (+) chromosome 17 (24939250~24940857) (+)	XP_035879488.1 XP_028372556.1 XP_035873035.1	chromosome 1 (62948648~62949531) (+) chromosome 3 (114279803~114281623) (+) chromosome X (61396480~61397360) (+)	XP_038525504.1 XP_038528879.1	chromosome 6 (39283871~39285763) (+) chromosome 8 (5239185~5240120) (-)	XP_004604246.1	chromosome 4 (222085930~222087406) (+)	XP_029805973.1	chromosome 8 (1477149~1479156) (-)	XP_035158649.2 XP_035115418.1 XP_054109330.1 XP_035153144.1 XP_035115043.1 XP_035126454.2 XP_035131183.1 XP_054103129.1 XP_054104409.1	chromosome 1 (91919561~91921521) (-) chromosome 1 (196498150~196499045) (+) chromosome 3 (138852396~138854018) (-) chromosome 4 (173170793~173171756) (-) chromosome 10 (17112195~17113052) (-) chromosome 13 (48373057~48375680) (+) chromosome 15 (7314245~7315183) (-) chromosome 17 (23087491~23088383) (-) chromosome 20 (26665085~26670527) (+)	XP_002804550.3 XP_028681769.1 NP_001247956.1 NP_001180506.1	chromosome 6 (124783608~124784557) (+) chromosome 9 (3879243~3880190) (-) chromosome 9 (59780118~59787276) (-) chromosome 20 (1988445~1991294) (-)
284	NP_005508.1	chromosome 1 (26472613~26475148) (+)	NP_058653.1 XP_036013671.1	chromosome 4 (133692849~133695120) (-) chromosome 12 (116471232~116471504) (-)	XP_028368782.1 XP_035869396.1	chromosome 5 (16734052~16736850) (+) chromosome 12 (30141469~30141741) (-)	XP_038519670.1 XP_038524383.1 XP_038526527.1 XP_038534818.1 XP_038281531.1 XP_038286748.1 XP_038303267.1 XP_038305116.1	chromosome 4 (64170399~64172067) (-) chromosome 6 (15089652~15090743) (+) chromosome 7 (9698143~9698558) (-) chromosome 10 (37573416~37573733) (-) chromosome 19 (19923096~19923356) (+) chromosome 22 (5176520~5179236) (+) chromosome 37 (10736045~10737221) (+) chromosome X (74719332~74812236) (+)	XP_012787828.2 XP_054978035.1 XP_054976839.1 XP_054982196.1 XP_054988006.1 XP_054988190.1 XP_054993213.1 XP_054992602.1 XP_054994630.1 XP_055001530.1 XP_054978551.1	chromosome 1 (342704101~342704355) (+) chromosome 1 (370095596~370096054) (+) chromosome 1 (420475079~420475450) (+) chromosome 2 (264121345~264122562) (-) chromosome 3 (135044978~135045329) (-) chromosome 3 (190981719~190982118) (-) chromosome 4 (104008584~104009769) (-) chromosome 4 (122687285~122687557) (+) chromosome 5 (48540272~48544729) (-) chromosome 8 (48041217~48042314) (+) chromosome X …	XP_029803462.1	chromosome 8 (122527906~122531275) (-)	XP_035164053.1 XP_035129271.1 XP_035146943.2 XP_035147214.1 XP_035155870.1 XP_035162379.2 XP_035161144.1 XP_054092703.1 XP_054096550.1 XP_035118911.1 XP_035123985.1 XP_035126492.2 XP_035127006.1 XP_035127893.1 XP_035129584.1 XP_035142869.1 XP_054105783.1	chromosome 1 (137740478~137740750) (-) chromosome 1 (212089300~212090354) (-) chromosome 2 (90385194~90385634) (+) chromosome 2 (127292885~127294100) (-) chromosome 5 (70821168~70822363) (-) chromosome 6 (5524525~5525204) (-) chromosome 6 (117799027~117800243) (-) chromosome 7 (60215154~60219205) (+) chromosome 10 (18393654~18407379) (-) chromosome 11 (116911462~116912045) (-) chromosome 12 (5614…	XP_028693400.1 XP_001107889.1 XP_014992491.1 XP_028707036.1 XP_001082035.1	chromosome 1 (198302631~198306810) (-) chromosome 2 (158672658~158673883) (+) chromosome 4 (66296619~66298139) (+) chromosome 7 (54496659~54497050) (+) chromosome 9 (106232157~106232601) (-)
293	NP_002480.1	chromosome 7 (10931943-10940153) (-)	NP_035016.1	chromosome 6 (11900371-11907449) (-)	XP_028381429.1 XP_035873265.1	chromosome 10 (23844070-23850994) (+) chromosome 2 (145247323-145247768) (+)	XP_038536922.1 XP_038534790.1 XP_038287228.1 XP_038298257.1 XP_038542502.1 XP_038536972.1	chromosome 11 (5429426~5429674) (+) chromosome 10 (44358508-44358876) (-) chromosome 22 (47446631~47446958) (+) chromosome 30 (16849676~16850088) (-) chromosome 14 (25696535~25703079) (-) chromosome 11 (16715670-16715941) (-)	XP_004602271.1 XP_054983946.1	chromosome 1 (379797127~379803716) (+) chromosome 2 (132128187~132128507) (-)	XP_029785425.1	chromosome 2 (86413150~86419507) (-)	NP_001240705.1 XP_017819850.1 XP_035132682.1 XP_035144299.1 XP_017826491.1 XP_017826493.1 XP_035153781.1 XP_035156162.1 XP_054110974.1 XP_054102404.1	chromosome 8 (44946116~44952982) (+) chromosome 1 (216450269~216450769) (-) chromosome 1 (42853208~42853673) (-) (XP_017826491.2) chromosome 16 (97503896~97504351) (+) (XP_017826493.1) chromosome 5 (82952816-82953227) (-) (XP_035156162.1) chromosome 5 (26953748~26956556) (+) (XP_054110974.1) chromosome 16 (33050895~33141192) (+) (XP_054102404.1) * XP_035132682.1, XP_035144299.1, and XP_035153781.…	XP_028681846.1 XP_028687226.1 NP_001030601.1	chromosome 9 (16334483~16336519) (-) chromosome 12 (103187115~103190129) (-) chromosome 3 (104253718~104260347) (+)
306	XP_047299217.1 NP_001403.1 NP_004672.2	Un (567488~567922) (+) chromosome X (20128306~20141640) (-) chromosome Y (20575872~20592346) (+)	NP_001116134.1 NP_001171045.1 XP_036013609.1 NP_001171035.1 NP_001257651.1 NP_001361583.1 NP_001013846.1 NP_001171044.1 NP_001341505.1 NP_079713.2 NP_001171036.1	chromosome 12 (87843355~87843789) (+) chromosome 12 (87862140~87862574) (+) chromosome 12 (87940298~87946994) (+) chromosome 12 (87668370~87668804) (+) chromosome 12 (87740123~87740557) (-) chromosome 18 (46731150~46741201) (+) chromosome 12 (88238324~88238758) (-) chromosome 12 (87786091~87786525) (+) chromosome 12 (87985107~87985541) (-) chromosome X (158155396~158168409) (+) chromosome 12 (875…	XP_028359530.1 XP_028360882.1 XP_028372413.2 XP_028378201.1	chromosome Y (4546760~4574984) (-) chromosome 2 (21334702~21335136) (+) chromosome 6 (34737904~3473898) (+) chromosome X (7864791~7878870) (-)	XP_038305540.1 XP_038307323.1	chromosome X (15991301~16012605) (-) chromosome Y (1007633~1026641) (+)	XP_004618596.2 XP_054976786.1	chromosome 6 (164404275~164408359) (-) chromosome X (20047132~20068437) (-)	XP_029783438.1 XP_029785831.1	chromosome 17 (38445205~38447933) (+) chromosome X (15098377~15117709) (-)	XP_008998608.1 XP_035160254.1 XP_002755658.1 XP_008987307.1 XP_054107591.1 XP_054107648.1 NP_001254693.1	chromosome 1 (189866212~189867394) (+) chromosome 6 (45155736~45160052) (-) chromosome 11 (119811860~119842450) (-) chromosome X (19221594~19239008) (-) chromosome Y (4872283~4895031) (-) chromosome Y (34955~57804) (-) chromosome Y (37205~45491) (+)	NP_001138524.1 NP_001181454.1 XP_014982119.1 NP_001248706.1	chromosome Y (5853436~5870114) (+) chromosome 14 (8548566~8552068) (+) chromosome 20 (62391782~62392810) (-) chromosome X (19880207~19896582) (-)
343	NP_004029.2 NP_001373854.1 NP_001333709.1 XP_047274041.1 NP_066188.1	chromosome 1 (103656331~103664520) (+) chromosome 1 (103687499~103695639) (-) chromosome 1 (103750470~103758658) (+) chromosome 1 (103617441~103625746) (+) chromosome 1 (103571603~103579500) (+)	XP_036019386.1 NP_001153622.1 NP_001153623.1 NP_001153624.1 NP_001036176.1 NP_031472.2 NP_001177332.1	chromosome 3 (113316974~113325922) (-) chromosome 3 (113189194~113198610) (-) chromosome 3 (113221806~113231213) (-) chromosome 3 (113254406~113263819) (-) chromosome 3 (113156527~113165998) (-) chromosome 3 (113349633~113363661) (-) chromosome 3 (113055006~113064026) (-)	XP_028358693.1	chromosome 14 (33236890~33244938) (+) * at the same locus of XP_035871079.1	XP_038525899.1 XP_038525900.1 XP_038525901.1 XP_038525908.1	chromosome 6 (47236426~47243598) (-) chromosome 6 (47251321~47258482) (-) chromosome 6 (47266205~47273361) (-) chromosome 6 (47281087~47288305) (-)	XP_004614724.1	chromosome 8 (61610715~61650633) (-)	XP_029805483.1	chromosome 8 (56466246~56474224) (-)	XP_002751199.1 XP_002751198.1	chromosome 7 (139654640~139687005) (-) chromosome 7 (139680981~139706912) (-)	XP_015001538.2 XP_028686923.1	chromosome 1 (120568911~120577174) (-) chromosome 1 (120610539~120619647) (-)
392	NP_689714.2 XP_047275355.1 NP_002423.1	chromosome 1 (158936911~158973766) (+) chromosome 1 (159014669~159054901) (+) chromosome 1 (158842154~158849237) (+)	XP_036021267.1 NP_001359366.1 XP_011237062.1 NP_032355.2 XP_011237099.1 NP_766236.2 NP_778191.1 NP_036070.2 NP_001028622.1	chromosome 1 (173684951~173703403) (-) chromosome 1 (173296257~173314438) (-) chromosome 1 (173750102~173765572) (-) chromosome 1 (173575166~173589429) (-) chromosome 1 (173551298~173564017) (-) chromosome 1 (173839810~173856028) (-) chromosome 1 (173464872~173473577) (+) chromosome 1 (173790369~173804950) (-) chromosome 1 (173724165~173735427) (-)			XP_038284099.1	chromosome 20 (45305204~45308613) (-)	XP_054977172.1 XP_054979214.1	chromosome X (158585654~158615327) (+) chromosome X (158600989~158604856) (+)	XP_029789289.1	chromosome 3 (171927667~171985777) (-) * low quality	XP_008982935.1	chromosome 18 (12552376~12593221) (+)	NP_001248590.1 XP_014978826.2	chromosome 1 (91909499~91951972) (-) chromosome 19 (17699122~17703861) (+)
444	NP_001355087.1 NP_001264352.1 NP_001357616.1	chromosome X (102221566~102226597) (+) chromosome X (102460513~102465544) (-) chromosome 6 (35118269~35140870) (-)	NP_038715.2 NP_082228.2	chromosome 17 (28285910~28299253) (-) chromosome X (134555642~134594034) (-)			XP_038536013.1 XP_038539216.1 XP_038280080.1	chromosome 10 (33158132~33196697) (-) chromosome 12 (4623940~4643518) (-) chromosome 18 (35178063~35216862) (-)	XP_004617769.2 XP_004607943.2 XP_054974488.1	chromosome 2 (26120638~26125528) (+) chromosome 6 (134654272~134703008) (+) chromosome 10 (47370890~47409872) (+)	XP_029801327.1 XP_029810033.1 XP_029813375.1	chromosome 7 (32752150~32772770) (-) chromosome 10 (15284112~15325565) (-) chromosome 11 (27446147~27480984) (-)	XP_035151282.1 XP_002752984.1 XP_009006138.1 XP_035143717.1	chromosome 4 (39473497~39517020) (-) chromosome 9 (105652424~105704891) (+) chromosome 11 (95147302~95185767) (+) chromosome X (94688221~95137719) (-)	XP_002803753.1 NP_001248102.1 NP_001181713.1 XP_028697874.1 XP_028697777.1	chromosome 4 (134351042~134374109) (+) chromosome 11 (106014709~106057950) (+) chromosome 14 (32386158~32418756) (-) chromosome X (98828447~98852433) (+) chromosome X (99067973~99076150) (-)
462	NP_001347.3 NP_004651.2	chromosome X (41334253~41347719) (+) chromosome Y (12904937~12918122) (+)	NP_149068.1 NP_034158.1 NP_036138.1	chromosome 1 (186700073~186702055) (+) chromosome X (13147352~13157731) (+) chromosome Y (1263288~1286523) (-)	XP_028359542.1 XP_028378185.1	chromosome Y (3698915~3713674) (-) chromosome X (25175337~25188372) (+)	XP_038305722.1 XP_038307329.1	chromosome X (35809592~35840330) (+) chromosome Y (1308158~1324241) (+)	XP_004612962.1	chromosome X (42836453~42849118) (+)	XP_029785399.1	chromosome X (34092625~34109650) (+)	XP_002762845.2	chromosome X (40619454~40635938) (+) * 3 pseudogene copy on Chr 3, 15, and 16	XP_028698183.1	chromosome X (41194936~41230327) (+)
607	NP_000753.3 NP_000757.2	chromosome 19 (40843796~40850426) (-) chromosome 19 (41088472~41095941) (+)	NP_598418.1 NP_034127.2 NP_031838.2 NP_001094937.1	chromosome 7 (26728531~26736071) (+) chromosome 7 (26006643~26014309) (+) chromosome 7 (26534789~26542484) (+) chromosome 7 (26631776~26638784) (-)	XP_028359446.1 XP_035867846.1	chromosome 12 (7768768~7774404) (-) chromosome 12 (7802853~7834514) (-)	NP_001041492.1 NP_001032422.1	chromosome 1 (113498625~113504857) (+) chromosome 1 (113530545~113536550) (-)	XP_004620781.2 XP_004620779.2 XP_055001795.1	chromosome 8 (45076050~45084473) (-) chromosome 8 (45098313~45106138) (-) chromosome 8 (45115841~45123252) (-)	XP_029780058.1 XP_029780155.1 XP_029787311.1 XP_029787338.1	chromosome 7 (46226251~46227950) (+) chromosome 7 (46230289~46253777) (-) chromosome Un (12~638) (-) chromosome Un (22~658) (+)	XP_035139740.1	chromosome 22 (34970733~34979619) (-)	XP_028696057.1 XP_028698661.1	chromosome 19 (40321667~40329162) (+) chromosome 19 (177231~183822) (+)
614	NP_001182371.2 NP_001373740.1	chromosome 3 (46612684~46625218) (+) chromosome 9 (38694776~38703999) (-)	XP_036010812.1 XP_006517423.2	chromosome 9 (110743944~110745662) (-) chromosome 13 (64629578~64633814) (-)	XP_028374420.1 XP_035877354.1	chromosome 7 (6395927~6397488) (-) chromosome 3 (132043542~132083231) (-)	XP_038283905.1	chromosome 20 (42585692~42600522) (-)	XP_054980386.1	chromosome 2 (49651255~49666797) (-)	XP_029774363.1 XP_029776041.1	chromosome 12 (15946083~15950339) (+) chromosome 13 (60982785~61069444) (+)	XP_054094117.1 XP_035131047.1	chromosome 1 (84109280~84118847) (+) chromosome 15 (23047488~23063503) (+)	XP_001113985.3	chromosome 2 (102616569~102631282) (+)
643	NP_660204.2 NP_001020276.1	chromosome 13 (37104243~37105256) (-) chromosome 5 (149496853~149550964) (-)	XP_011245350.1	chromosome 18 (61688822~61717310) (+)	XP_028383751.1	chromosome 13 (20420403~20455664) (-) * at the same locus of XP_028383758.1 XP_028383755.1 XP_035869881.1	XP_038519594.1	chromosome 4 (59917581~59968297) (+)	XP_054997364.1	chromosome 6 (47000082~47049337) (-)	XP_029798934.1	chromosome 6 (107748798~107793146) (+)	XP_002744402.1 XP_002749025.1	chromosome 2 (46248530~46307054) (-) chromosome 15 (152374226~152376218) (-)	NP_001248164.1 NP_001180683.1	chromosome 6 (147007601~147065808) (-) chromosome 17 (15940906~15943304) (-)
833	NP_001182201.1 NP_001342463.1	chromosome X (125320120~125323101) (+) chromosome X (124332918~124335062) (+)	XP_006541630.1 NP_001182200.1	chromosome X (41578809~41580401) (+) chromosome X (42680037~42681851) (+)	XP_035872254.1 XP_035872253.1	chromosome X (76152115~76154487) (+) chromosome X (75151098~75152522) (+)			XP_004614552.2	chromosome X (115399347~115400408) (-)	XP_029786878.1 XP_029785557.1	chromosome X (73185413~73187261) (-) chromosome X (86579684~86580814) (+)	XP_035144250.2	chromosome X (117022024~117027130) (+)	XP_028697885.1	chromosome X (121577280~121580380 ) (+)

## Sheet: Table S9
Table S9. Coefficients and constant of discriminant function analysis using selected 27 genes
Orthologous_gene_ID	Coefficient
ortho239	-0.42947
ortho210	0.165744
ortho64	0.198487
ortho539	-0.167921
ortho538	0.145057
ortho536	-0.0172729
ortho518	-0.132364
ortho730	0.583711
ortho740	-0.221542
ortho786	0.727339
ortho801	9.72653e-05
ortho835	-0.332081
ortho871	0.175349
ortho504	0.855995
ortho492	-0.83463
ortho355	0.182866
ortho263	-0.0301634
ortho326	0.311933
ortho334	0.698031
ortho369	-0.00776795
ortho387	-0.62951
ortho397	0.722945
ortho404	0.244442
ortho447	0.239125
ortho294	-0.124382
ortho333	-0.29136
ortho376	-0.490975
constant	2.35164

## Sheet: Table S10
Table S10. Discriminant function scores using 27 genes
species	diet	score
Acinonyx jubatus	Carnivore	-0.897905
Ailuropoda melanoleuca	Herbivore	2.64566
Balaenoptera acutorostrata	Carnivore	-1.32198
Bison bison	Herbivore	3.53505
Bos mutus	Herbivore	2.50202
Bos taurus	Herbivore	4.49974
Bubalus bubalis	Herbivore	4.5806
Callithrix jacchus	Omnivore	0.753558
Callorhinus ursinus	Carnivore	-1.2714
Camelus bactrianus	Omnivore	-0.636014
Camelus dromedarius	Herbivore	2.38775
Canis lupus familiaris	Omnivore	-1.27878
Capra hircus	Herbivore	4.81575
Carlito syrichta	Carnivore	-1.82774
Ceratotherium simum	Herbivore	3.37618
Chlorocebus sabaeus	Omnivore	3.69833
Chrysochloris asiatica	Carnivore	-1.79848
Colobus angolensis palliatus	Herbivore	2.77124
Condylura cristata	Carnivore	0.579582
Dasypus novemcinctus	Carnivore	-2.28235
Delphinapterus leucas	Carnivore	-1.8289
Desmodus rotundus	Carnivore	-1.14541
Echinops telfairi	Carnivore	-2.12659
Elephantulus edwardii	Carnivore	-1.26372
Enhydra lutris	Carnivore	-0.865941
Eptesicus fuscus	Carnivore	-1.8131
Equus asinus asinus	Herbivore	3.95562
Equus caballus	Herbivore	4.3084
Equus przewalskii	Herbivore	3.08824
Erinaceus europaeus	Carnivore	-1.17671
Eumetopias jubatus	Carnivore	-1.05694
Felis catus	Carnivore	-1.33758
Globicephala melas	Carnivore	-2.51455
Gorilla gorilla	Herbivore	2.87749
Hipposideros armiger	Carnivore	-3.20734
Homo sapiens	Omnivore	2.29445
Lagenorhynchus obliquidens	Carnivore	-0.183943
Leptonychotes weddellii	Carnivore	-2.82332
Lipotes vexillifer	Carnivore	-1.67874
Loxodonta africana	Herbivore	3.70465
Lynx canadensis	Carnivore	-1.52984
Macaca mulatta	Omnivore	3.52645
Manis javanica	Carnivore	-0.751478
Miniopterus natalensis	Carnivore	-2.33242
Monodelphis domestica	Carnivore	-1.33613
Monodon monoceros	Carnivore	-2.85848
Mus musculus	Omnivore	1.50951
Mustela putorius furo	Carnivore	-0.95267
Myotis lucifugus	Carnivore	-2.46327
Neomonachus schauinslandi	Carnivore	-0.938204
Neophocaena asiaeorientalis	Carnivore	-2.34966
Neovison vison	Carnivore	-2.55631
Nomascus leucogenys	Herbivore	3.78386
Odobenus rosmarus	Carnivore	-2.57529
Odocoileus virginianus	Herbivore	3.64754
Orcinus orca	Carnivore	-2.79016
Ornithorhynchus anatinus	Carnivore	-1.9789
Orycteropus afer	Carnivore	-1.16289
Oryctolagus cuniculus	Herbivore	1.94636
Otolemur garnettii	Omnivore	3.33832
Ovis aries	Herbivore	0.943023
Panthera pardus	Carnivore	-4.03986
Panthera tigris altaica	Carnivore	-1.46647
Pan troglodytes	Herbivore	2.86517
Phascolarctos cinereus	Herbivore	2.27213
Phyllostomus discolor	Omnivore	-1.18716
Physeter catodon	Carnivore	-0.0926026
Pongo abelii	Omnivore	0.788771
Pteropus alecto	Herbivore	0.868955
Pteropus vampyrus	Herbivore	1.78841
Puma concolor	Carnivore	-1.59964
Rattus norvegicus	Carnivore	-0.637984
Rousettus aegyptiacus	Herbivore	2.01234
Sarcophilus harrisii	Carnivore	-1.88833
Sorex araneus	Omnivore	0.306557
Suricata suricatta	Omnivore	-0.33385
Sus scrofa	Omnivore	2.26835
Trichechus manatus	Omnivore	-0.651873
Tursiops truncatus	Carnivore	-2.95463
Ursus americanus	Omnivore	3.39828
Ursus arctos	Omnivore	2.20808
Ursus maritimus	Omnivore	2.42264
Vicugna pacos	Herbivore	0.855708
Vombatus ursinus	Herbivore	3.59675
Vulpes vulpes	Omnivore	-2.42827
Zalophus californianus	Carnivore	-2.53036

[truncated: 5 more sheets: Table S11, Table S12, Table S13, Table S14, Table S15]
